# Supplementary material for: Integrative analysis of transcriptomic landscape and urinary signature reveals prognostic biomarkers for clear cell renal cell carcinoma
Source: Front Oncol. 2023 Mar 24;13:1102623. doi: 10.3389/fonc.2023.1102623 (PMC10079990; doi:10.3389/fonc.2023.1102623)
Supplement: Supplementary file 3 [file Table_1.xlsx]

## Sheet: Sheet1
id	TCGA-CW-5591-11A-01R-1541-07	TCGA-CZ-5452-11A-01R-1503-07	TCGA-A3-3387-11A-01R-1541-07	TCGA-B0-4712-11A-02R-1503-07	TCGA-B0-5697-11A-01R-1541-07	TCGA-CW-5584-11A-01R-1541-07	TCGA-B0-5699-11A-01R-1541-07	TCGA-CZ-5984-11A-01R-1672-07	TCGA-CZ-5466-11A-01R-1503-07	TCGA-B0-5709-11A-01R-1541-07	TCGA-CJ-5679-11A-01R-1541-07	TCGA-CZ-5986-11A-01R-1672-07	TCGA-CJ-5689-11A-01R-1541-07	TCGA-CZ-5989-11A-01R-1672-07	TCGA-CJ-5676-11A-01R-1541-07	TCGA-CZ-5985-11A-01R-1672-07	TCGA-B8-5549-11A-01R-1541-07	TCGA-CZ-5458-11A-01R-1503-07	TCGA-CZ-4865-11A-01R-1503-07	TCGA-CZ-5470-11A-01R-1503-07	TCGA-B2-5636-11A-01R-1541-07	TCGA-CZ-5469-11A-01R-1503-07	TCGA-CZ-5462-11A-01R-1503-07	TCGA-CZ-5456-11A-02R-1503-07	TCGA-B0-5705-11A-01R-1541-07	TCGA-B0-5712-11A-01R-1672-07	TCGA-CJ-5678-11A-01R-1541-07	TCGA-B0-5690-11A-01R-1541-07	TCGA-CZ-4864-11A-01R-1503-07	TCGA-CJ-5677-11A-01R-1541-07	TCGA-B0-5706-11A-01R-1541-07	TCGA-B0-5703-11A-01R-1541-07	TCGA-CJ-5672-11A-01R-1541-07	TCGA-B0-4700-11A-01R-1541-07	TCGA-CZ-5982-11A-01R-1672-07	TCGA-CZ-5988-11A-01R-1672-07	TCGA-CJ-6033-11A-01R-1858-07	TCGA-CW-5581-11A-01R-1541-07	TCGA-CW-5589-11A-01R-1541-07	TCGA-CW-6087-11A-01R-1672-07	TCGA-CZ-5461-11A-01R-1503-07	TCGA-B0-5696-11A-01R-1541-07	TCGA-CZ-5457-11A-01R-1503-07	TCGA-CW-6088-11A-01R-1672-07	TCGA-CJ-5681-11A-01R-1541-07	TCGA-B0-5701-11A-01R-1541-07	TCGA-B2-5641-11A-01R-1541-07	TCGA-B0-5711-11A-01R-1672-07	TCGA-CZ-5455-11A-01R-1503-07
AP000533.3	0	0	0	0	0	0	0	0	0	0	0	0	0	0	0	0	0	0	0	0	0	0	0	0	0	0	0	0	0	0	0	0	0	0	0	0	0	0	0	0	0	0	0	0	0	0	0	0	0
CAPN10-DT	0.1788	0.277	0.2062	0.338	0.2208	0.0966	0.1898	0.293	0.0856	0.2426	0.1948	0.2938	0.2071	0.2008	0.1832	0.1289	0.3169	4.3245	0.4295	0.2904	0.2639	0.5219	0.1163	0.5393	0.3903	0.1139	0.1331	0.1516	0.1888	0.1823	0.4771	0.3851	0.2605	0.5055	0.1212	0.3018	0.233	0.1861	0.1552	0.2898	0.2827	0.1222	0.2857	0.3765	0.41	0.179	0.2989	0.2384	0.2979
XIRP1	0.018	0	0	0.0021	0.0307	0.0119	0.0159	0.0074	0.0071	0.0392	0.0565	0.0168	0.0249	0.0027	0.0444	0.012	0.0051	0.0363	0.0028	0.002	0.0077	0.0293	0.0017	0	0.0117	0.0553	0.0103	0.0048	0.0361	0.0897	0.0094	0.0066	0.0179	0.0261	0.0233	0.0317	0	0.0197	0.0126	0.0043	0.0167	0.0084	0	0	0.04	0.0772	0	0.0045	0.0043
AC019330.1	0	0	0.009	0	0	0	0	0	0	0	0.0075	0	0	0	0	0	0	0.015	0	0.0061	0	0	0.0051	0	0	0	0	0	0.0064	0.0078	0	0.0201	0	0	0.0078	0.0213	0	0.01	0	0	0	0	0	0	0	0	0	0	0
AL732406.1	0.0304	0	0	0	0	0	0	0	0	0	0	0	0	0	0	0	0	0	0	0	0	0	0	0	0	0.0149	0	0	0	0	0	0	0	0	0	0	0	0	0	0	0	0	0	0	0	0	0	0.0264	0
MIR548F5	0	0	0	0	0	0	0	0	0	0	0	0	0	0	0	0	0	0	0	0	0	0	0	0	0	0	0	0	0	0	0	0	0	0	0	0	0	0	0	0	0	0	0	0	0	0	0	0	0
AL357143.2	0	0	0	0	0	0	0	0	0	0	0	0	0	0	0	0	0	0	0	0	0	0	0	0	0	0	0	0	0	0	0	0	0	0	0	0	0	0	0	0	0	0	0	0	0	0.0636	0	0	0
NUDT19P5	0.0292	0	0	0	0	0	0	0	0	0	0	0	0	0.0307	0	0	0	0.0562	0	0	0	0	0	0	0	0	0	0	0	0	0.0357	0	0	0	0	0	0	0	0	0	0	0	0	0	0.0379	0	0	0	0
AC245452.4	0	0	0	0	0	0	0	0	0	0	0	0	0	0	0	0	0	0	0	0	0	0	0	0	0	0	0	0	0	0	0	0	0	0	0	0	0	0	0	0	0	0	0	0	0	0	0	0	0
TMEM132B	0.0455	0.0337	0.0366	0.0068	0.0239	0.0394	0.0248	0.0409	0.0334	0.0304	0.0648	0.0222	0.0542	0.0378	0.0494	0.0295	0.0996	0.0346	0.1769	0.0515	0.0305	0.0319	0.022	0.0181	0.0376	0.2072	0.0233	0.0525	0.0245	0.0295	0.0116	0.0259	0.0359	0.0215	0.0128	0.0218	0.0142	0.0244	0.0302	0.0151	0.0391	0.0392	0.0131	0.0162	0.2006	0.0573	0.024	0.0193	0.0124
NUP58	3.6874	4.9556	4.0095	4.0561	4.1297	4.7311	4.2137	4.8606	4.6541	4.8073	5.9221	3.7121	4.3906	4.6304	6.9645	4.2991	4.6175	3.996	4.8136	3.7913	4.5812	4.4807	3.9866	2.7637	3.599	3.7971	3.6633	3.8119	4.3391	5.3002	3.4787	3.7934	3.8243	4.6015	4.7285	5.3359	2.6689	4.1843	4.0662	3.6627	4.6495	4.2916	3.0651	4.1353	5.1708	3.5674	4.2691	4.2289	3.9761
ZBTB32	0.0789	0.0906	0.07	0.0782	0.0967	0.0494	0.03	0.0938	0.0583	0.0709	0.058	0.0238	0.126	0.0893	0.1049	0.0282	0.0781	0.1402	0.0601	0.081	0.0964	0.292	0.0671	0.199	0.0996	0.1247	0.0729	0.0454	0.0652	0.0665	0.0815	0.0625	0.1057	0.1077	0.061	0.0166	0.0666	0.0233	0.0418	0.0459	0.1186	0.0529	0.0909	0.0754	0.0236	0.1034	0.0766	0.058	0.0809
AC004917.1	0.016	0.143	0.0184	0.0257	0.0106	0.0093	0.0197	0	0.011	0.0143	0.0076	0.0523	0.0221	0.0503	0.0069	0.0619	0.1028	0.0973	0.1053	0.1128	0.0158	0.1302	0.1039	0.0683	0.0801	0.0156	0.024	0.127	0.033	0	0.078	0.0822	0.1182	0.0101	0.0161	0.0438	0.0389	0.0409	0.0314	0.1342	0.0578	0.0348	0.0633	0.0875	0	0.056	0.0604	0.2012	0.1198
Z99497.2	0	0	0	0	0	0	0	0	0	0	0	0	0	0	0	0	0	0	0	0	0	0	0	0	0	0	0	0	0	0	0	0	0	0	0	0	0	0	0	0	0	0	0	0	0	0	0	0	0
AL928654.3	0	0	0	0.0095	0	0	0.0146	0.0114	0	0.0106	0	0	0.0163	0	0	0	0	0	0	0.0093	0	0.0193	0	0.0168	0	0	0	0	0	0.0118	0.0144	0	0	0	0	0	0	0.0151	0	0	0.0085	0	0	0	0	0	0	0	0.0098
ZNF295-AS1	0.0299	0.0733	0.0133	0.0611	0.0459	0.0348	0.017	0.0267	0.0395	0.0455	0.088	0.0362	0.035	0.058	0.0239	0.0143	0.123	0.344	0.1012	0.1174	0.0206	0.1501	0.0913	0.2592	0.0588	0.0113	0.023	0.0387	0.0342	0.0275	0.0956	0.0563	0.0982	0.0496	0.0185	0.0252	0.0337	0.0324	0.0249	0.029	0.0982	0.0301	0.0831	0.0925	0.0806	0.0438	0.0987	0.038	0.0997
PDC	0.025	0.0124	0	0.0201	0	0	0	0.0121	0.0257	0.0337	0.0358	0.0164	0.0173	0.0394	0.0108	0.0194	0.0124	0.016	0.1236	0.0294	0	0.0306	0	0.0178	0.0342	0.0244	0	0	0.0516	0.0622	0.0305	0.0161	0.0217	0	0.0251	0.0171	0	0	0.0491	0.021	0.009	0.0136	0.011	0.0456	0.0324	0.0125	0.0158	0.0217	0
MIR153-1	0	0	0	0	0	0	0	0	0	0	0	0	0	0	0	0	0	0	0	0	0	0	0	0	0	0	0	0	0	0.1841	0	0	0	0.234	0	0	0	0	0	0	0	0	0	0	0	0	0	0	0
AC092825.1	0	0	0	0	0	0	0	0	0	0	0	0	0	0	0	0	0	0	0	0	0	0	0	0	0	0	0	0	0	0	0	0	0	0	0	0	0	0	0	0	0	0	0	0	0	0	0	0	0
MT-TN	0	0	0	0	0	0	0	0	0.1563	0	0	0	0	0	0	0	0	0.1461	0	0	0.226	0	0	0	0	0	0	0	0	0	0	0	0	0	0	0	0	0	0	0	0	0	0	0	0	0	0	0	0
RNA5SP125	0	0	0	0	0	0	0	0	0.0951	0	0	0	0	0	0	0	0	0	0	0	0	0	0	0	0	0	0	0.1296	0	0	0	0	0	0	0	0	0	0	0	0	0	0	0	0	0	0	0	0	0
AC104784.1	0	0	0	0	0	0	0	0.0546	0	0	0	0	0	0	0	0	0	0	0	0	0	0	0	0	0	0	0	0	0	0	0	0.0728	0	0	0	0	0	0	0	0	0	0	0	0	0	0	0	0	0
AC133550.3	0.0611	0.1216	0.0705	0.3199	0.1624	0.3196	0.1886	0.1476	0.0839	0.494	0.1461	0.3201	0.1692	0.1926	0.0528	0.1895	0.2118	0.1568	0.3695	0.048	0.4245	0.1744	0.1392	0.3922	0.1115	0.1794	0.1224	0.1429	0.2272	0.2741	0.4852	0.4326	0.2394	0.5808	0.2151	0.0837	0.2235	0.0391	0.4205	0.2054	0.1548	0.1664	0.1077	0.5582	0.119	0.3367	0.4241	0.2656	0.1273
ZNF542P	3.6379	5.5465	5.844	5.708	5.8667	5.3666	5.936	5.8812	4.7697	5.3099	7.1121	6.6915	6.8556	4.9713	6.0654	5.4512	5.3207	3.8793	4.6058	5.1447	4.6566	4.3267	5.2089	4.2808	4.9064	5.4881	4.8723	5.9851	3.7884	5.5787	6.4158	7.5638	6.341	4.2664	5.3845	6.9988	5.103	5.2743	5.8387	6.0276	5.7194	5.0494	3.3234	5.7392	5.2127	4.6617	5.0262	6.8103	3.7519
AC092832.2	0	0	0	0	0	0	0.0527	0	0	0.0384	0	0	0	0	0	0	0	0	0	0.1677	0	0	0	0	0	0.0418	0	0	0	0	0	0.055	0	0	0	0	0	0	0.042	0	0	0	0	0	0	0	0	0.0371	0
KRT18P64	0.0136	0	0	0	0	0	0	0.0132	0.0094	0	0.013	0	0	0.0143	0	0.0211	0	0	0	0	0	0	0.0089	0	0	0	0.0137	0	0.0113	0.0136	0.0167	0	0	0	0	0	0.0166	0	0.0134	0.0115	0	0	0	0	0	0.0137	0	0	0
EEF1A1P27	0	0	0	0.0118	0.0389	0.017	0.0181	0.0141	0	0.0263	0.014	0	0	0.0154	0	0	0.0145	0.0282	0.0322	0.0345	0	0	0	0	0	0	0.0293	0	0.0121	0	0.0179	0.0189	0.0128	0	0	0.0201	0	0	0.0144	0.0246	0.0212	0.016	0.0258	0	0.019	0	0	0	0.0122
IGKV1OR2-6	0	0	0	0	0	0.1395	0	0.2318	0.2059	0.1617	0	0.2357	0.5816	0.063	0.2593	0.093	0	0	0	0.424	0.0595	0	0.039	0	0	0.7636	0.1202	0	0.6444	0	0	0.3862	0.0522	0.2281	0	0	0.0732	0	0.059	0	0	0	0	0	0	0.0601	0	0.0522	0
H2BP1	0.264	0.3937	0.203	0.3895	0.1168	0.23	0.1628	0.1062	0.1811	0.1185	0.0631	0.1152	0.1827	0.462	0.076	0.0682	0.5008	1.0439	0.9186	0.4488	0.2182	1.2372	0.3147	0.3762	0.2607	0.0861	0.1981	0.1029	0.0363	0.1753	0.376	0.1981	0.3063	0.1114	0.0663	0.2109	0.134	0.1688	0.0648	0.2771	0.1909	0.1676	0.2907	0.7712	0.1713	0.1542	0.3329	0.2484	0.4765
AC007666.1	0.0679	0.0169	0.0294	0.041	0.0451	0.0197	0.0419	0.0655	0.0233	0.0762	0.0487	0.0555	0.0235	0.0089	0.0513	0.0263	0.0336	0.0109	0.0559	0.02	0.101	0	0.0055	0.0363	0.0155	0.0415	0.0425	0.0238	0.056	0.0676	0.1036	0.0218	0.0148	0.0537	0.0853	0.0232	0.0207	0.0109	0.0167	0.057	0.0123	0.0554	0.0299	0.0434	0.0661	0.0255	0.0535	0.0442	0.0141
ZNF708	1.0997	1.2083	1.122	1.8476	1.256	1.8803	1.4989	1.7485	1.1473	1.7916	1.6469	1.882	1.639	2.7096	1.651	1.311	2.3102	1.1836	1.5339	1.4423	2.0366	1.8178	1.2252	1.3263	1.7174	1.6138	1.089	1.4203	0.7873	1.6321	1.9811	1.8056	1.6864	1.3197	1.2636	1.5537	1.1948	1.4163	1.6886	1.4758	1.8161	1.1805	1.2431	2.0474	1.362	1.4091	1.9154	1.9339	1.2462
AC006539.2	0.0291	0	0.0671	0	0	0	0.0359	0.0281	0	0.0261	0	0.1141	0.0402	0.0611	0	0	0.0288	0	0.0639	0.0228	0	0	0	0	0.0265	0	0	0	0.048	0	0	0	0.0253	0.0368	0	0	0	0.0372	0	0.0977	0.0841	0	0	0	0	0	0.0733	0	0.0242
PPP1R11P1	0	0	0	0.0356	0	0	0	0	0.0303	0.0397	0.1269	0	0	0	0	0	0.1313	0.0567	0.0486	0	0	0.0721	0	0	0	0	0	0.0414	0.0365	0	0	0	0	0.056	0.0444	0	0	0	0.0435	0	0.032	0	0	0	0	0	0	0	0
HCG27	0.2374	0.2169	0.1258	0.1446	0.23	0.0745	0.1266	0.1239	0.0704	0.1382	0.092	0.1763	0.1243	0.1415	0.1219	0.0696	0.1207	0.2469	0.3314	0.0554	0.1909	0.1203	0.0626	0.4298	0.2105	0.1193	0.1605	0.12	0.2437	0.179	0.4622	0.3219	0.2512	0.2275	0.0774	0.1758	0.3362	0.0985	0.0946	0.0701	0.3527	0.1537	0.1187	0.2156	0.2747	0.1478	0.1295	0.1338	0.1176
C1QTNF12	2.132	0.2305	4.33	0.1791	1.2309	0.9798	1.3952	1.5304	1.3989	2.4051	1.2673	0.9098	0.4362	0.1655	2.1623	0.6752	0.156	0.1308	0.163	0.1455	1.416	0.1133	0.1628	0.1982	0.4225	0.4988	1.5864	1.2829	2.4798	1.6533	0.4301	1.1926	0.4195	1.3501	1.062	1.6633	0.9263	1.5531	1.9854	0.3893	0.5163	2.1093	0.147	0.1151	1.2749	0.6126	0.1637	1.1918	0.2163
IMMP1L	0.8611	1.1785	1.0128	1.2936	1.0246	0.6487	0.9466	0.8519	0.9387	1.0257	0.97	1.0154	0.8496	1.0163	0.8581	0.8523	1.0971	1.4353	1.3211	0.9534	0.9176	1.4212	1.2974	0.9661	0.9209	0.6465	0.6528	0.7893	0.7497	0.8155	1.3584	1.5138	0.9311	0.8747	0.6384	1.0277	1.1481	0.7524	1.0261	1.1278	1.2427	0.8308	1.0702	1.0338	0.9403	0.7128	0.8871	1.2924	1.2858
AC005189.1	0	0	0	0	0	0	0	0.0518	0	0.0482	0	0	0	0	0	0	0	0.0344	0	0.0421	0	0	0	0.0765	0	0	0	0	0	0	0	0	0	0	0	0	0	0	0	0.0451	0	0	0	0	0	0	0.0677	0	0
FCGR2B	2.6003	0.0721	0.2884	0.0765	0.0299	1.0455	0.0925	0.2366	0.7358	0.4849	0.4159	0.144	0.9066	0.3886	0.6502	0.0736	0.0322	0.1171	0.1731	0.3414	0.5754	0.0163	0.1528	0.1675	0.1823	1.1155	0.3178	0.1216	0.6482	0.137	0.403	0.4118	0.1023	0.247	0.1231	0.0959	0.713	0.1439	0.2948	0.1722	0.3056	0.1443	0.1057	0.0657	0.0649	1.054	0.1135	0.1586	0.2521
AL391832.4	0.0092	0	0.0106	0.0185	0.0245	0.0054	0.0057	0.0044	0	0	0.0044	0.006	0.0064	0.0145	0.004	0.0143	0.0319	0.0443	0.0051	0.0145	0.0091	0.0789	0.006	0.0328	0.0084	0	0	0.0086	0.0152	0.0138	0.0056	0	0.016	0.0117	0.0046	0	0.0225	0.0177	0.0091	0.0155	0.0233	0.0201	0.0325	0.0067	0.006	0.0046	0.0058	0.012	0.0461
RN7SKP290	0	0	0	0	0	0	0	0	0	0	0	0	0	0	0	0	0	0	0	0	0	0	0	0	0	0	0	0	0	0	0.1041	0	0	0	0	0	0	0	0	0	0	0	0	0	0	0	0	0	0
AC116362.2	0	0	0	0	0	0	0	0	0	0	0	0	0	0	0	0	0	0	0	0	0	0	0	0	0	0	0	0	0	0	0	0	0	0	0	0	0	0	0	0	0	0	0	0	0	0	0	0	0
TFF3	1.3383	9.6279	1.5436	8.5606	1.7772	1.2404	1.3349	1.3059	1.7092	2.2625	1.5109	2.7018	4.1972	8.0895	2.128	1.2798	7.0323	6.7932	16.6323	8.5359	1.0733	10.4567	5.8331	8.8889	2.5567	14.278	2.6646	2.2368	1.1521	1.3619	3.9112	4.1216	2.6639	0.8475	1.3164	1.6187	3.6262	1.1108	2.6718	1.9372	3.8929	1.7361	8.4283	5.3037	1.7366	5.0611	5.4047	2.35	8.0666
AC010326.4	0.3376	0.3534	0.2254	0.3289	0.3775	0.6398	0.3069	0.4288	0.1828	0.7497	0.5266	0.4883	0.418	0.4851	0.5679	0.2753	0.2286	0.2621	0.1952	0.1255	0.8635	0.1159	0.1386	0.2026	0.5182	0.4867	0.2134	0.4818	0.132	0.5488	0.6291	0.4572	0.402	0.9901	0.3393	0.5597	0.6279	0.3636	0.3491	0.8506	0.2185	0.3869	0.2035	0.4931	0.5763	0.3024	0.6498	0.4476	0.1036
MIR5187	0	0	0	0	0	0.5083	0	0	0	0	0	0	0	0.2298	0.189	0	0	0	0	0	0	0	0	0	0	0	0	0	0.1807	0	0	0	0	0.2771	0	0	0	0	0	0.1838	0	0	0.1928	0.1598	0	0	0	0.1901	0.1823
B3GNTL1	0.4127	0.2928	0.2449	0.2952	0.2051	0.3896	0.1518	0.205	0.2135	0.2817	0.2353	0.2274	0.2872	0.4182	0.2669	0.2057	0.2389	0.2198	0.244	0.1988	0.2442	0.3265	0.3264	0.3509	0.2134	0.2904	0.1715	0.1828	0.2252	0.2501	0.4596	0.2888	0.2457	0.2934	0.1504	0.1983	0.2706	0.2161	0.2134	0.2898	0.192	0.2128	0.3019	0.3702	0.3601	0.2803	0.3196	0.2243	0.3157
AC005297.2	0	0	0	0	0	0	0	0	0	0	0	0	0	0	0	0	0	0	0	0	0	0	0	0	0	0	0	0	0	0	0	0	0	0	0	0	0	0	0	0	0	0	0	0	0	0	0	0	0
RNU6-396P	0	0	0	0	0	0	0	0	0	0.1422	0	0	0	0	0	0	0	0	0	0	0.1571	0	0	0	0	0	0	0	0	0	0	0.2038	0	0	0	0	0	0	0	0	0	0	0.279	0	0	0	0	0	0
RN7SKP69	0	0	0	0	0	0	0	0	0	0	0	0	0	0	0	0	0	0.035	0	0	0	0.0444	0	0	0.0994	0	0	0	0	0	0	0	0.0474	0.0691	0	0	0	0	0	0	0	0	0	0.0398	0	0	0	0.0474	0
NUDCP2	0.1399	0.1624	0.1883	0.2253	0.0929	0.0542	0.0288	0.1351	0.08	0.1885	0.1338	0.061	0.0968	0.098	0.0403	0.1446	0.1385	0.2094	0.2307	0.1281	0.1619	0.1711	0.1668	0.0332	0.2126	0.2054	0.1401	0.2399	0.1733	0.1162	0.2848	0.3001	0.1421	0.2068	0.0703	0.1597	0.0568	0.1492	0.0458	0.1175	0.2193	0.0762	0.1027	0.1704	0.1816	0.3036	0.1765	0.1621	0.2138
AP003100.3	0.0536	0	0	0	0	0.0312	0	0.0259	0	0	0	0	0	0	0	0	0	0	0	0	0	0	0	0.0382	0	0	0	0	0	0	0	0.0345	0	0	0	0	0	0	0	0	0.0194	0	0	0	0	0	0.0338	0	0.0223
AC080080.2	0	0	0	0	0	0	0	0	0	0	0	0	0	0	0	0	0	0	0	0	0	0	0	0	0	0	0	0	0	0	0	0	0	0	0	0	0	0	0	0	0	0	0	0	0	0	0	0	0
PTGS1	36.2689	53.4259	1.4558	30.3946	1.8364	1.7767	2.3445	4.2775	1.9584	1.6649	1.6245	3.0704	9.8325	159.258	1.9275	1.5729	37.6763	68.085	121.734	26.4694	3.0601	120.993	32.0955	41.4856	10.0298	8.5176	2.512	13.9595	1.2629	1.5126	8.9794	11.9444	9.9656	1.2527	0.7282	1.7092	2.0952	1.9379	2.209	6.7662	13.237	3.8909	87.2952	28.6969	2.3466	9.7537	52.7862	6.3339	49.3259
RN7SL2	0	0	0	0	0	0	0	0	0	0	0	0	0	0	0	0	0	0	0	0	0	0	0	0	0	0	0	0	0	0	0	0	0	0	0	0	0	0	0	0	0	0	0	0	0	0	0	0	0
MIR4301	0	0	0	0	0	0	0	0	0	0	0	0	0	0	0	0	0	0	0	0	0	0	0	0	0	0	0	0	0	0	0	0	0	0	0	0	0	0	0	0.2116	0	0	0	0	0	0	0	0	0
EPO	43.9847	0.3284	0.0808	0	0.2524	0.0116	0.432	0.4444	0.0137	0.1347	0.0096	0.275	0.3601	0.0105	0.0173	0.6513	0.0099	0.0064	0	0.0471	0.129	0	0.013	0	0.0821	0	0.1001	0.2526	0.1074	0.01	0.0611	0.0386	0.9752	1.1532	0.4626	0.1508	0.9267	0.2304	0.2753	0.5042	0.1303	0.2614	0.0088	0	1.3243	0.1202	0.1136	0.7127	0
TFAP2B	0.0054	11.4619	2.038	13.3961	9.3424	2.3883	6.2164	4.8466	3.1804	5.3074	5.0628	10.3991	9.6849	7.4286	2.3412	6.0799	9.0499	7.3951	9.3083	7.5436	5.9361	12.9167	9.6671	9.8782	12.452	3.7589	5.1025	10.7304	3.5135	5.5619	8.801	6.8723	12.0641	5.7216	3.8558	6.2915	11.2371	8.024	6.7982	9.4649	5.5541	8.4746	11.3743	9.7824	3.7371	8.0214	10.7741	12.2915	7.154
KLC2	2.6648	5.7529	3.6932	5.9561	4.7155	5.4011	4.1189	3.9325	2.5796	3.6433	5.4205	3.2651	6.8135	5.6134	4.0907	2.9258	6.288	7.2759	5.12	4.592	3.2816	6.7641	4.6147	8.1767	4.5152	4.7898	3.1561	4.2915	3.2378	4.3338	6.4072	5.7833	6.2784	3.529	2.9375	3.5796	5.6553	3.8199	4.2792	3.9665	3.8793	4.005	6.31	6.2096	4.7141	5.2821	6.1474	4.4849	5.3865
MIR4758	0	0	0	0	0	0	0	0	0	0	0	0	0	0	0	0	0	0	0	0	0	0	0	0	0	0	0	0	0	0	0	0	0	0	0	0	0	0	0	0	0	0	0	0	0	0	0	0	0
AKR1B1P7	0	0.0174	0	0.0703	0	0	0	0	0.012	0	0	0.0229	0	0.0367	0	0.0271	0.0173	0.3473	0.2112	0.0685	0	0.0712	0.0454	0.0498	0.0159	0.0171	0.0175	0	0.0144	0	0	0.0449	0.0456	0	0	0	0.0213	0	0	0	0.0505	0	0.1693	0.051	0	0	0.1542	0	0.2765
GBAP1	0.282	0.4659	0.3463	0.4064	0.3141	0.3857	0.2806	0.4831	0.3682	0.4655	0.5001	0.4465	0.3588	0.6497	0.4283	0.2749	0.3692	0.4463	0.4199	0.5069	0.6452	0.4078	0.5324	0.4927	0.4561	0.3916	0.2686	0.353	0.5446	0.3309	0.4276	0.5326	0.4394	0.7144	0.3154	0.3863	0.5044	0.2676	0.4424	0.5539	0.3224	0.4556	0.3326	0.3754	0.6079	0.5374	0.6138	0.3991	0.4131
AC068768.1	0.0485	0.0482	0.0559	0.1561	0.1288	0.1689	0	0.0468	0.0998	0.0435	0.2781	0.0635	0	0.1018	0.1675	0.0751	0.192	0.1866	0.2664	0.1522	0.0962	0	0.2207	0.3455	0.1326	0.0474	0.1456	0	0.0801	0.1449	0.1776	0.0624	0.1266	0.1228	0	0	0.0591	0	0.0953	0	0.1403	0	0.299	0.2125	0	0.1456	0.1223	0.0842	0.202
CYP4V2	5.37	7.1029	12.3895	8.7435	7.5582	8.4251	8.8137	9.1299	13.4642	15.0342	8.6942	8.4808	6.7654	8.0252	10.6926	11.8241	9.7782	6.9959	11.0845	9.1843	15.5613	6.7701	11.1676	6.1668	10.2667	6.0419	7.4074	10.8446	7.8361	8.3605	8.97	8.4338	8.6827	9.3397	9.5346	7.666	6.6146	13.6715	14.833	10.3348	7.3414	7.0163	6.8094	11.6031	8.3863	9.3939	9.8173	7.9249	8.4961
CILP2	0.9154	0.0379	0.0264	0.0798	0.0203	0.1152	0.0188	0.0184	0.0183	0.0616	0.1203	0.02	0.0792	0.0801	0.1186	0.0059	0.0453	0.0196	0.0503	0.0389	0.0605	0.0497	0.0198	0.0489	0.0487	0.2015	0.0153	0.0107	0.0378	0.0342	0.0419	0.0344	0.0398	0.0145	0.0153	0.0261	0.079	0.0146	0.0412	0.0224	0.0441	0.0249	0.0202	0.0195	0.1683	0.0496	0.0289	0.0331	0.0254
SLC25A5P8	0	0.0184	0.0427	0.0149	0.0738	0	0.0457	0	0.0254	0.0166	0.0177	0.0242	0	0.0194	0.032	0.0287	0.0183	0.0356	0	0.0145	0	0.0151	0.012	0	0.0338	0	0.0185	0.0173	0.0306	0.0185	0.0226	0.0477	0	0	0	0	0	0	0	0	0	0	0	0	0	0.0185	0.0467	0	0.0309
RNU6-1231P	0	0	0	0	0	0	0.1992	0	0	0	0	0.2113	0	0.1696	0	0	0	0	0	0	0	0.2632	0	0	0.1472	0.158	0	0.151	0.1333	0.1609	0	0	0.1405	0	0	0.2212	0	0	0	0	0	0.1758	0.2845	0	0	0.1617	0	0.1403	0
AL845552.2	0	0	0	0	0.0399	0	0	0	0	0	0	0	0.0416	0.0316	0	0	0	0.0193	0.1322	0	0.0298	0.0245	0	0.0429	0	0.0294	0	0.0281	0.0248	0	0	0.0387	0.0262	0.0762	0	0	0.0366	0.0385	0	0	0	0	0	0	0	0.0301	0	0.0261	0
SMCO1	0	0	0	0	0	0	0	0.0087	0	0.0162	0.0172	0	0	0.0095	0.0078	0	0.0178	0	0	0	0	0	0	0	0	0	0	0.0084	0.0074	0	0	0	0	0	0	0	0.011	0	0	0	0	0	0	0.0132	0.0117	0	0	0	0
AL035417.1	0	0	0	0	0	0	0	0	0	0	0	0	0	0	0	0	0	0.0498	0	0	0	0	0	0	0	0	0	0	0	0	0	0	0	0	0	0	0	0	0	0	0	0	0	0	0	0	0	0	0
AC007546.1	0.238	0.2071	0.0343	0.1916	0.237	0.0691	0.0367	0.1436	0.0408	0.4808	0.2275	0.1557	0.0412	0.2499	0.0771	0.0461	0.1472	0.3052	0.3269	0.0934	0.059	0.1455	0.0387	0.7633	0.1356	0.0873	0.0893	0.0835	0.0491	0.2371	0.5448	0.1148	0.4142	0.5275	0.1794	0.0815	0.0363	0	0.0585	0.2499	0	0.1619	0.1834	0.239	0.1158	0.1192	0.3752	0.0258	0.0496
AC140912.1	0.0146	0.0145	0	0.0117	0	0	0	0	0	0	0.0139	0	0	0.0153	0	0.0226	0.0289	0.0467	0	0	0	0.0594	0	0.0208	0.0266	0	0	0	0	0.029	0.0178	0	0.0127	0	0	0	0	0	0	0	0.0105	0	0	0	0	0	0	0.0127	0
RN7SL487P	0	0	0.0558	0	0	0	0.0596	0	0	0.1302	0.0924	0.0633	0	0	0	0.0749	0	0.031	0.1063	0	0	0	0	0.0689	0.0881	0	0	0	0.0399	0.0482	0.059	0	0.1262	0	0	0	0.0589	0	0	0.0406	0.035	0	0.0426	0.1059	0	0	0	0	0.0403
OR4F21	0	0	0	0	0	0	0	0	0.0115	0	0	0	0	0	0	0	0	0	0	0	0	0	0	0	0	0	0	0	0	0	0	0	0	0	0	0	0	0	0	0	0	0	0	0	0	0	0.0211	0	0
KCND3	1.1146	0.8735	0.8745	0.9538	1.7304	1.6388	0.7437	3.3243	1.2449	1.6275	2.6957	1.9657	2.7124	0.6875	1.5536	1.2939	0.8203	0.3547	1.1475	1.7493	2.6879	0.2533	1.5103	0.6969	1.0594	3.1012	1.8889	1.5712	0.7698	2.8281	0.6526	1.4047	1.2999	1.9286	1.1347	1.6544	1.3784	1.7939	1.1663	2.0254	1.4341	1.227	1.137	0.9806	1.6747	3.51	1.5938	1.8501	0.7474
AC068533.3	0.2058	0.0409	0	0.0663	0	0	0	0.1192	0	0.0739	0.0394	0	0	0.1297	0	0	0.0407	0.132	0.3167	0	0.245	0.0336	0	0	0	0	0.1236	0.0385	0	0	0.0503	0.2118	0.1075	0.1043	0.0827	0.0564	0	0	0.0404	0.1037	0.0595	0.0448	0	0.0601	0.0534	0	0	0.1073	0.0686
RNU6-434P	0	0	0	0	0	0	0	0	0	0	0	0	0	0	0	0	0	0	0	0	0	0	0	0	0	0	0	0	0.1283	0	0	0	0	0	0	0	0	0	0	0	0	0	0	0	0	0	0	0	0
OR52N5	0	0	0	0	0	0	0	0	0	0	0	0	0	0	0	0	0	0	0	0	0	0	0	0	0	0.0058	0	0	0.0098	0.0059	0	0.0077	0	0	0	0	0	0	0	0	0	0	0	0	0	0	0	0	0
AL162718.3	0	0	0	0	0	0	0	0.0139	0	0	0	0	0	0	0	0	0	0	0	0.0113	0.0285	0	0.0093	0	0	0	0	0	0.0237	0	0.0175	0	0	0	0	0	0	0	0.0282	0	0.0208	0	0	0.0105	0	0	0.0362	0	0
TUBAP4	0	0	0	0	0	0	0	0	0	0	0	0	0	0	0	0	0	0	0	0	0.0397	0.0326	0	0	0	0	0	0	0	0	0	0	0.0348	0	0	0	0	0	0	0	0	0	0	0	0	0	0	0	0
AC099684.1	0.0403	0.0241	0.6421	0.0065	0.1821	0.0375	0.1593	0.3194	0.2435	0.2173	0.1466	0.3168	0	0.0085	0.2231	0.6377	0.008	0.0155	0	0.0127	0.3682	0	0.0157	0	0.1397	0.0237	0.1615	0.3395	0.8461	0.1608	0.0296	0.083	0.1334	0.5314	0.6325	0.3979	0.0983	0.4541	0.3409	0.061	0.07	0.3075	0	0	0.0523	0.0808	0	0.1963	0
UBTF	17.6685	23.3527	10.9135	29.255	22.5181	21.5512	17.9809	18.1492	15.8722	18.6195	19.2387	16.0247	23.506	24.6151	15.7211	14.9003	25.2591	13.9832	20.5828	20.5496	19.8212	28.4697	20.0947	19.6938	19.2014	22.9474	17.0075	22.4606	12.9001	20.4252	23.149	17.8802	21.1788	16.0625	14.7532	17.2738	21.3575	20.0315	18.4717	13.1241	26.2799	19.4516	20.6279	24.8577	18.4151	19.3709	23.1256	21.6061	17.7866
TRIM7	0.1949	0.1848	0.0967	0.3922	0.1294	0.1395	0.1118	0.0897	0.1741	0.1017	0.1473	0.1186	0.2258	0.0952	0.1253	0.0667	0.2692	0.1744	0.2366	0.1067	0.1596	0.4119	0.1724	0.2197	0.1549	0.1574	0.0862	0.1314	0.0917	0.2055	0.1134	0.1429	0.2958	0.1952	0.1116	0.1118	0.2044	0.113	0.1692	0.1142	0.5065	0.148	0.2456	0.1821	0.2235	0.1588	0.1686	0.0965	0.2247
SOCS1	1.8786	3.5707	3.1167	6.6219	2.9615	4.8587	1.0275	2.4481	1.714	1.5869	3.7425	1.5139	7.1595	7.639	3.4539	1.2908	3.4075	4.5104	2.5526	5.3884	2.0929	11.7827	6.5236	18.533	5.7193	6.9353	0.9725	1.7048	1.4518	2.4343	4.7002	22.0624	4.2682	1.1838	1.3114	1.5084	5.21	1.5624	3.1004	3.9562	7.1824	1.5919	7.2309	1.291	2.3535	4.7814	1.5756	3.2317	9.5995
AL109807.1	0	0	0	0	0	0	0	0	0	0	0	0	0	0	0	0	0	0	0	0	0	0	0	0	0	0	0	0	0	0	0.0357	0	0	0	0	0	0	0	0	0	0	0	0	0	0.0379	0	0	0	0
PPID	8.7839	13.2114	12.5784	16.2102	12.7614	12.783	14.5632	14.5493	15.5288	14.7997	13.4913	15.103	13.0354	11.8353	13.4021	14.4432	12.6659	12.3559	12.3554	16.7115	15.0201	18.6899	16.3936	13.0107	13.8392	10.5794	13.4417	12.9058	11.7224	15.5426	16.9466	15.5195	15.3172	10.4893	15.3114	18.8857	13.9503	13.7457	14.7735	18.2248	18.6168	11.0675	11.4003	14.7729	12.0925	10.0267	13.4953	14.2394	17.6444
PTMAP10	0.3033	0.2513	0.3498	0.8137	0.8054	0.3523	0.1247	0.4392	0.3467	0.3177	0.4349	0.1985	0.4897	0.0531	0.393	0.1567	0.4503	0.5835	0.3888	0.3966	0.7521	0.2472	0.2958	0.4323	0.1843	0.8407	0.7082	0.3309	0.3339	0.7051	1.0491	0.7154	0.3079	0.9603	0.3048	0.2769	0.1232	0.2586	0.3973	0.3396	0.5119	0.2752	0.5343	0.3692	0.3935	0.2025	0.51	0.3074	1.6425
AC142086.2	0	0	0	0	0	0	0	0	0	0	0	0	0	0	0	0	0	0	0	0	0	0	0	0	0	0	0	0	0	0	0	0	0	0	0	0	0	0	0	0	0	0	0	0	0	0	0	0	0
MIR4473	0	0.1817	0	0	0.2427	0	0	0	0	0	0	0	0	0.3838	0	0	0.1809	0	0	0	0	0	0	0	0	0	0	0	0	0	0	0	0	0	0	0	0	0	0	0	0	0	0	0.1335	0.2371	0	0	0	0
MIR4433A	0	0	0	0	0	0	0	0	0	0	0	0	0	0	0	0	0	0	0	0	0	0	0	0	0	0	0	0	0	0	0	0	0	0	0	0	0	0	0	0	0	0	0	0	0	0	0	0	0
MIR1302-9	0	0	0	0	0	0	0	0	0	0	0	0	0	0	0	0	0	0	0	0	0	0	0	0	0	0	0	0	0	0	0	0	0	0	0	0	0	0	0	0	0	0	0	0	0	0	0	0	0
CNIH1	16.2351	15.9145	21.3164	14.6307	11.3822	15.7141	12.7124	12.7157	19.3647	16.4622	15.316	14.2619	16.1921	15.0395	18.306	14.4909	13.6859	13.1805	18.2352	18.3148	14.1651	14.3305	18.2158	12.1187	12.4736	18.1923	14.9621	12.9392	17.2653	14.5264	14.1749	19.132	13.5144	11.0872	11.8912	13.6972	11.8546	14.1457	16.1855	13.7388	18.8807	14.2815	14.1326	15.8784	14.9355	14.4619	13.0581	15.8219	19.3023
MRPS7	11.5761	18.8735	21.0481	22.1358	20.4031	17.3483	18.4869	17.9036	18.2204	20.6339	15.7412	18.9573	18.0001	16.6879	15.3647	13.4401	16.3417	20.1209	18.3247	20.5218	17.0505	20.6896	27.5643	20.0915	16.7807	11.2526	12.9615	19.0522	16.8796	16.5849	17.948	23.37	18.6692	14.7253	15.7133	18.3421	18.523	18.5972	20.0757	23.4043	19.332	20.2766	22.773	20.2954	18.8928	15.2052	14.8704	21.3978	24.1213
AC048337.1	0	0	0	0	0	0	0	0	0	0	0	0	0	0	0	0	0	0	0.0331	0	0	0	0	0	0.0275	0	0	0	0	0	0	0	0	0	0	0	0	0	0	0.0253	0	0	0.0265	0	0	0	0.038	0	0
RHOBTB2	3.4008	1.741	2.8897	2.1523	4.9436	4.6779	4.3073	4.3617	3.4873	3.8325	3.8671	3.3645	4.1394	2.6154	3.3815	3.1811	2.1786	1.689	2.0622	2.1911	5.2398	1.8802	1.8567	1.4916	2.4626	4.8704	3.1545	3.9495	4.4966	4.667	2.4232	2.9936	2.6531	4.8554	4.1435	3.2664	3.7397	4.1696	4.1693	2.0768	1.8486	4.1135	2.4508	1.7712	3.8188	2.8286	3.2072	2.703	1.4524
IGLV2-18	0.8609	0.1802	0.1045	0.1459	0.0602	5.4213	0.1118	1.0499	2.2069	0.4068	0.9531	0.1186	10.6612	0.0476	1.7225	0.0702	0	0.0291	0.0498	0.9245	1.9776	0	0.2652	0	0.4543	11.5264	1.95	0.0424	4.2277	0.6772	0.4979	0.1749	0.2366	1.6069	0.7286	1.1793	2.0431	0.1739	3.9177	0.2664	0.4261	0	0.0798	0	0.294	0.4083	0.2857	1.0628	0
KIAA0040	8.0339	20.0688	13.0926	20.8936	14.0591	13.0033	15.816	16.2439	16.1671	15.2058	13.0973	18.9056	17.6902	21.6964	14.78	13.0889	27.4651	58.1803	23.3242	25.7982	16.5298	41.4539	23.1284	31.5702	20.5899	14.1607	12.8657	17.0812	8.8686	18.3045	21.2023	15.4173	21.0473	13.7543	11.9344	14.8848	11.546	15.2237	12.4313	17.1811	29.2	14.9377	16.9202	24.6142	11.3434	18.2584	24.1839	20.6736	21.0552
AC008080.1	0.0157	0	0	0	0.0417	0.073	0.0388	0.0304	0.0108	0.0141	0	0	0	0	0	0.0244	0	0.0605	0.0518	0.037	0.0624	0	0.0204	0.0224	0.0143	0.0308	0.0157	0	0	0.0157	0.0384	0.0202	0	0.0398	0.0316	0	0.0192	0.0201	0.0463	0	0	0.0342	0	0.0459	0	0	0	0.0273	0.0131
MIR210HG	1.7339	2.565	0.4958	1.4187	0.9609	0.4161	0.7778	0.505	0.4227	0.6626	0.6097	0.9002	1.3684	1.6855	0.3219	0.3997	1.7163	2.2193	2.9842	1.7317	0.5686	1.8105	2.5347	3.503	0.9078	0.4767	0.4518	0.938	0.5975	0.5925	2.117	1.3182	1.2221	0.735	0.4825	0.5398	1.9994	0.5315	0.9503	1.3901	0.9329	0.7723	3.7175	2.3707	1.785	1.3918	1.3192	1.5685	3.0386
TOM1	17.8959	15.7455	13.7683	13.18	16.0773	13.5633	12.1857	12.7562	10.6611	12.0174	12.1253	12.163	12.6313	13.8136	12.4602	9.5466	12.705	14.9549	11.814	15.2287	12.0967	14.5347	15.3989	29.5115	11.881	9.1039	10.3563	13.8156	11.714	12.7726	14.5194	13.926	13.3473	11.0749	11.7182	11.7872	16.2217	13.4125	14.5736	11.4992	10.7068	14.5977	16.721	13.7216	11.7761	12.1177	14.7653	13.9883	16.2778
FGF7P6	0	0.0056	0	0	0	0	0	0.0054	0.0038	0.005	0.0053	0	0	0.0059	0	0	0.0055	0.0072	0.0061	0	0.0055	0	0.0036	0	0.0051	0.0055	0	0	0.0046	0.0056	0	0	0	0	0.0112	0	0	0.0143	0	0	0.004	0	0.0049	0.0082	0	0	0	0	0.0047
CLK2P1	0.0129	0	0	0.0207	0.0171	0	0.0159	0	0	0	0	0	0	0	0	0	0	0.0082	0	0.0101	0.0765	0.0105	0.0084	0	0	0	0	0.012	0	0	0.0314	0	0	0.0163	0	0	0.0157	0	0	0.0108	0	0	0.034	0.0094	0	0.0257	0.0162	0	0.0214
GRIK4	0.0667	0.1416	0.0154	0.0412	0.062	0.0258	0.0823	0.0344	0.0458	0.016	0.0532	0.0349	0.0862	0.4323	0.0346	0.0241	0.1454	0.3153	0.4524	0.117	0.0265	0.3464	0.0868	0.1649	0.0933	0.1611	0.0245	0.0395	0.1213	0.0643	0.0299	0.0286	0.0542	0.0338	0.0403	0.0244	0.019	0.0256	0.0219	0.0149	0.0692	0.0315	0.2666	0.0715	0.0115	0.1114	0.1487	0.0367	0.1205
HOXC10	23.5027	18.7274	19.6251	16.3152	16.3732	12.8071	17.7641	17.7618	14.5059	15.4718	12.3516	15.4943	13.8812	15.3213	13.2522	16.4243	22.9794	21.3563	17.2655	24.1455	15.2012	22.4227	22.1488	26.8929	18.1827	15.4465	14.9235	17.978	16.1629	16.7097	25.159	19.997	22.6506	13.2717	19.2506	17.8599	23.2565	17.5376	16.1801	17.6723	23.5806	19.4263	18.1586	15.7685	12.8866	16.4058	20.5478	23.4208	25.1049
CTDSPL2P2	0	0	0.0153	0	0	0	0	0	0	0	0	0	0	0	0	0	0	0	0	0	0	0	0	0	0	0	0	0	0	0	0	0	0	0	0	0	0	0	0	0	0.0096	0	0	0	0	0	0	0	0
LPP-AS1	0	0	0.0388	0	0.0447	0	0	0	0	0.0907	0	0	0	0	0	0.0522	0	0.0648	0	0	0	0.0274	0	0	0	0	0	0	0.0278	0.0335	0.0411	0	0.0293	0.0426	0	0	0	0	0	0	0	0	0	0	0	0.0337	0	0.0292	0
AP001595.2	0	0	0	0	0	0	0	0	0	0	0	0	0	0	0	0	0.0238	0	0	0	0	0	0	0	0	0	0	0	0	0	0	0	0	0	0	0	0	0	0	0	0	0	0	0	0	0	0	0	0
AL121989.1	0	0	0	0	0.0296	0	0	0.043	0.0153	0	0.0639	0	0	0	0	0	0	0	0.049	0	0.0221	0	0	0	0	0.0436	0	0.0208	0.0184	0.0222	0.0544	0.0574	0.0194	0.1129	0	0.0305	0.0815	0.0285	0	0.0187	0	0.0243	0	0	0.0578	0	0	0	0
CADPS2	3.9006	34.4152	11.0742	30.8734	18.8212	14.4001	16.0644	18.6181	16.6317	13.2507	20.9046	23.6579	19.2513	26.1602	17.0081	12.7303	31.3097	24.2715	14.3848	27.0179	16.0002	21.2563	25.5196	15.6002	21.4817	19.1738	16.4629	18.7909	9.9793	15.6979	17.6879	28.6799	22.9478	12.1311	14.2002	14.0573	13.4007	18.2386	16.988	14.8755	18.3219	13.4232	19.0981	35.9913	16.5131	18.0695	31.3745	23.1274	24.7159
WNT7A	0.0073	0.6682	0.0847	0.3399	0.1463	1.4075	0.1585	0.1205	0.2594	0.4945	0.6951	0.2451	1.4636	0.5861	0.7169	0.1138	0.5234	0.3297	0.6174	0.7146	0.5354	0.416	0.32	0.4396	0.2243	0.7077	0.2609	0.3296	0.1637	0.2122	0.3542	0.2929	0.3099	0.0791	0.059	0.1408	0.2193	0.1503	0.469	0.1604	0.3931	0.2199	0.9898	0.4801	0.081	0.3603	0.4445	0.2903	1.7989
AL442163.1	0	0.0321	0	0	0	0	0	0	0	0	0	0.0423	0	0	0	0	0	0.0414	0	0.0253	0	0.0263	0	0	0.0294	0	0	0	0	0	0	0.0415	0	0	0	0	0	0	0	0	0	0.0352	0	0.0236	0	0	0	0.0561	0
AP001056.1	0.0203	0	0.0234	0.0163	0	0	0.025	0	0	0.0182	0	0.0265	0.1962	0	0.035	0	0	0	0	0.0159	0.0603	0	0.0132	0	0	0.0198	0	0	0	0.0605	0	0	0.0176	0.0257	0	0	0	0.0259	0	0	0	0	0	0	0.0263	0.0203	0	0	0
AC073429.2	0	0.0229	0	0	0.0153	0	0.0142	0.0111	0.0079	0.0103	0	0.0151	0.0159	0	0	0	0	0.0148	0	0.0271	0	0.0188	0	0	0.021	0	0.0115	0.0108	0	0	0.0281	0.0148	0	0.0146	0	0	0	0	0.0453	0	0.0083	0.0125	0	0.0252	0	0.0346	0.0436	0.01	0.0096
CALB1	0.0536	1.0843	64.7124	4.5436	150.907	44.5378	150.418	194.353	73.2885	87.2512	119.453	133.868	62.8333	0.0661	50.0757	88.6471	0.4059	2.6938	0.1639	0.1115	77.175	0.095	0.3485	0.3653	15.3455	28.0223	90.4424	74.159	29.4158	88.1588	43.4602	125.745	50.3042	74.6712	135.149	97.8197	20.6057	114.825	81.8278	60.932	15.0385	65.7806	0.0472	0.1923	175.836	16.1174	24.5862	43.8645	0.2659
AL139413.1	0	0	0	0	0	0	0	0	0	0	0	0	0	0	0	0	0	0	0	0	0	0	0	0	0	0	0	0	0	0	0	0	0	0	0	0	0	0	0	0	0	0	0	0	0	0	0	0	0
AC124248.1	0	0.1712	0.0426	0.3564	0.049	0.0857	0	0.0594	0.0506	0.1436	0.0235	0.0805	0.1021	0.1163	0.0319	0.1716	0.0609	0.0868	0.3379	0.0386	0.0122	0.1504	0.048	0	0.0897	0.0361	0.0492	0.161	0.0406	0.0123	0.0601	0.2374	0.0214	0.0156	0.0618	0.0842	0.1799	0.0472	0.1088	0.0207	0.1512	0.0536	0.13	0.0629	0	0.1108	0.0931	0.1282	0.0102
AC112187.1	0.0347	0.0345	0	0.0559	0.0461	0.0403	0	0	0.0238	0.0312	0.0332	0	0.048	0	0.03	0	0	0.0223	0.1145	0.0272	0.0344	0.0566	0	0	0.0316	0	0	0	0	0	0.0424	0.0893	0	0	0.0349	0	0	0	0	0	0.0251	0	0.0917	0	0.045	0	0.0876	0	0.0289
YKT6	11.2745	12.3163	8.3257	13.3626	10.8443	13.1266	9.9441	9.9596	10.2671	9.5182	10.7503	8.5349	11.4314	11.7228	9.4584	8.6411	11.3721	11.7946	13.0041	13.7936	9.8632	12.3363	14.56	11.8287	8.7108	11.7996	9.0918	10.3351	10.0938	10.1106	9.3154	10.8524	10.7987	8.8795	8.0226	8.8381	11.0755	8.9668	11.3156	8.726	11.5136	10.7811	14.2793	12.3995	11.0993	10.1778	12.4884	10.7232	13.2407
AL008638.4	0	0	0	0	0	0	0	0	0	0	0	0.0166	0	0	0	0	0	0	0	0.0198	0	0	0	0	0	0	0	0	0	0	0	0	0	0	0	0	0	0	0	0	0	0	0	0	0	0	0	0	0
AL138880.1	0	0	0	0	0	0	0	0	0	0	0	0	0	0	0	0	0	0	0	0	0	0	0	0.0369	0	0	0	0	0	0	0	0	0	0	0	0	0	0	0	0	0	0	0	0	0	0.0259	0	0	0
BX005214.3	0	0	0	0	0	0	0	0	0	0	0	0	0	0	0	0	0	0	0	0	0	0	0	0	0	0	0	0	0	0	0	0.0205	0.0069	0	0	0	0	0	0	0	0	0	0	0	0	0	0	0	0
RPL24P8	1.0174	0.5233	0.4856	0.6213	0.5125	0.4075	0.6925	0.7113	1.0108	0.2205	0.436	0.3673	0.3884	0.6264	0.394	0.3806	0.4167	1.08	1.1952	0.3579	0.4176	0.5148	0.9126	0.4501	0.5756	0.7895	0.7374	0.4593	0.6663	0.3146	0.771	0.8576	0.3664	0.711	0.4584	0.1442	0.8978	0.1795	0.8273	0.4715	0.4568	0.6875	0.5872	0.2306	0.3642	0.3864	0.3097	0.5791	1.14
CR936218.1	0	0	0	0	0	0	0	0	0	0	0	0	0	0	0	0	0	0	0	0	0	0	0	0	0	0	0	0	0	0	0	0	0	0	0	0	0	0	0	0	0	0	0	0	0	0	0	0	0
RAB27B	0.7252	0.3398	0.1314	0.6118	0.1235	0.3213	0.1893	0.2514	0.3923	0.2233	0.3556	0.289	0.3346	0.415	0.1506	0.0757	0.1242	0.2355	1.3258	0.3593	0.226	0.2122	0.1874	0.222	0.4344	0.2866	0.1698	0.1391	0.1708	0.2015	0.0511	0.1256	0.1072	0.2238	0.1075	0.0573	0.1161	0.1249	0.1256	0.1659	0.1765	0.1847	0.7372	0.3107	0.9561	0.2234	0.3459	0.109	0.1433
MIR6792	0	0	0	0	0	0	0	0	0	0	0	0	0	0	0	0	0	0	0	0.1948	0	0	0	0	0	0	0	0	0	0	0	0	0	0	0	0	0	0	0	0	0	0	0	0	0	0	0	0	0
RN7SL110P	0	0	0	0	0	0	0	0	0.0403	0	0	0	0	0	0	0	0	0	0	0	0	0	0	0	0	0	0	0	0	0	0	0	0	0	0	0	0	0	0	0	0	0	0	0	0	0	0	0	0
OTUD3	0.8164	1.9239	1.7885	1.9033	2.0559	1.9331	1.7789	2.4509	1.579	1.6394	2.3161	2.2412	2.0325	1.6412	2.0763	1.9727	2.7852	1.614	1.6935	1.2339	2.1658	1.5692	1.0948	1.3014	1.9177	1.9425	1.5278	1.8815	1.6752	2.6185	1.5276	1.4575	1.7446	2.3678	2.226	2.3689	1.4776	1.8906	1.9791	1.988	1.9323	1.8381	1.3192	2.3376	2.2565	1.468	2.5648	1.8527	0.9599
AC106872.7	0	0	0	0	0	0	0	0	0	0	0	0	0	0	0	0	0	0	0	0	0	0	0	0	0	0	0	0	0	0	0	0	0	0	0	0	0	0	0	0	0	0	0	0	0	0	0	0	0
AC016987.2	0	0	0	0	0	0	0	0	0	0	0	0	0	0	0	0	0	0	0	0	0	0	0	0	0	0	0	0	0	0	0	0	0	0	0	0	0	0	0	0	0	0	0	0	0	0	0	0	0
AL021808.1	0	0	0	0	0	0	0	0	0	0	0	0	0	0	0	0	0	0	0	0	0	0.0243	0	0	0	0	0	0	0	0	0	0	0	0	0	0	0	0	0	0	0	0	0	0	0	0	0	0	0
REPIN1-AS1	0.4611	1.2324	1.3297	0.7655	1.2629	1.3056	0.96	1.3356	1.1269	0.9315	1.3226	1.1693	0.718	1.0594	0.747	1.1613	2.1966	1.3862	1.1719	0.9499	1.315	2.0204	1.7993	1.0681	1.0771	1.1279	0.9519	1.132	1.1422	0.9764	1.126	0.8899	1.3795	1.0951	1.3903	1.0659	1.0888	1.2533	1.6423	1.1135	1.5844	1.5062	1.7264	2.0841	1.3089	1.0101	2.1808	1.1767	1.6089
TOMM20P3	0	0	0	0	0	0	0	0	0	0	0	0	0	0	0	0	0	0	0	0	0	0	0	0	0	0	0	0	0	0	0	0	0	0	0	0	0	0	0	0	0	0	0	0	0	0	0	0	0
AL354766.2	0	0	0	0.2848	0	0	0	0.038	0	0	0	0	0	0.0826	0	0.1219	0.0389	0	0	0	0	0.2243	0.1023	0	0.0717	0	0	0	0	0	0	0	0.1026	0	0	0	0	0	0	0	0.2275	0	0	0	0	0.0394	0.1487	0	0
AC099804.1	0.0466	0.0695	0	0.0187	0	0	0.0287	0.045	0	0.0209	0.0668	0	0.0322	0	0.0201	0	0.0231	0.0299	0.0512	0	0	0.019	0	0	0.0425	0.0456	0	0	0	0	0.0569	0.03	0.0405	0.118	0	0.0319	0	0	0	0.0196	0.0168	0	0.0205	0.017	0	0.1166	0.0881	0.0202	0
RPL21P54	0.2509	0.1426	0	0.0865	0.0952	0	0.1326	0.1384	0.0246	0.0965	0.2056	0.2345	0	0.1129	0.0619	0.1111	0.2129	0.1839	0.1182	0.0562	0.0711	0.1461	0.0699	0.0511	0.0653	0.0351	0	0.2011	0.0592	0.1071	0.175	0.0922	0.2183	0.0454	0.072	0.2946	0.2184	0.0458	0.1408	0.1505	0.1296	0.1171	0.0316	0.3403	0.093	0.1794	0.1808	0.2802	0.0597
PCOLCE-AS1	0.0102	0.081	0.0117	0.0246	0.0744	0.0237	0.0189	0.0393	0.014	0.0549	0.039	0.04	0.0352	0.0642	0.0264	0.0237	0.0555	0.0196	0.0896	0.044	0.0303	0.0374	0.0199	0.0726	0.0789	0.005	0.0204	0.0191	0.0547	0.0609	0.0435	0.0524	0.0665	0.1548	0.0563	0.0488	0.0372	0.0326	0.045	0.0556	0.0368	0.0333	0.0224	0.0893	0.033	0.0459	0.0707	0.0664	0.0637
GAGE12E	0	0	0	0	0	0	0	0	0	0	0	0	0	0	0	0	0	0	0	0	0	0	0	0	0	0	0	0	0	0	0	0	0	0	0	0	0	0	0	0	0	0	0	0	0	0	0	0	0
AC092802.2	0.0938	0.0816	0.0271	0.085	0.0156	0.109	0.0289	0.0906	0.0724	0.1053	0.0897	0.1535	0.0812	0.1108	0.0912	0.1636	0.0813	0.0827	0.1289	0.046	0.1047	0.1052	0.061	0.0669	0.0748	0.1147	0.0822	0.0548	0.1162	0.0818	0.1002	0.1207	0.1633	0.1782	0.1296	0.1446	0.0572	0.03	0.1844	0.2561	0.0933	0.1149	0.1033	0.0857	0.0913	0.0939	0.3402	0.0917	0.0391
AC122688.4	0	0	0	0	0	0	0	0	0	0	0	0	0.0052	0	0	0	0	0	0	0	0	0	0	0	0	0	0	0	0	0	0	0	0	0	0	0	0	0	0	0	0	0	0	0	0	0	0	0	0
STAG3L1	0.0953	0.0711	0.0916	0.0831	0.0422	0.0277	0.0784	0.0537	0.0545	0.0784	0.0911	0.0935	0.1099	0.0834	0.1098	0.0738	0.0629	0.0764	0.0873	0.1184	0.1497	0.11	0.031	0.1132	0.1665	0.0777	0.0397	0.0743	0.0984	0.0791	0.0679	0.0715	0.1175	0.1207	0.0639	0.0761	0.0774	0.0914	0.0546	0.0334	0.0287	0.0346	0.042	0.0812	0.0927	0.0954	0.1102	0.0759	0.0662
MTND4LP10	0	0	0	0	0	0	0	0	0	0	0	0	0	0	0	0	0	0	0	0	0	0	0	0	0	0	0	0	0	0	0	0	0	0	0	0	0	0	0	0	0	0	0	0	0	0	0	0	0.0476
TRIM72	0.0039	0.0039	0.0114	0.0064	0.0236	0.0252	0.0316	0.0362	0.0122	0.0266	0.0264	0.031	0.0191	0.0041	0.017	0.0153	0.0059	0.0025	0.0065	0.0031	0.043	0.0016	0.0026	0	0.0162	0.0676	0.0099	0.0111	0.0065	0.0373	0.0048	0	0.024	0.0425	0.0139	0.0108	0.012	0.0227	0.0116	0.0083	0.0043	0.015	0.0052	0.0043	0.0486	0.0198	0.0075	0.0137	0.0049
AC100810.1	11.9872	7.9911	11.5725	7.7982	9.5196	4.7097	10.9012	10.5948	9.8958	11.9165	8.736	9.4879	4.534	9.5887	6.1111	9.2776	10.7749	8.9312	7.4021	8.1272	9.5736	7.7836	12.0468	9.894	8.9117	3.4782	10.4976	9.7951	7.5567	9.8073	9.7662	10.2253	6.9738	5.1167	10.2537	5.8758	9.2553	9.9959	10.991	5.7065	11.1787	8.069	10.0099	7.5916	8.1679	8.1419	7.9109	9.82	15.814
MIR711	0	0	0	0	0	0	0	0	0	0	0	0	0	0	0	0	0	0	0	0	0	0	0	0	0	0	0	0	0	0	0	0	0	0	0	0	0	0	0	0	0	0	0	0	0	0	0	0	0
VPS50	2.4703	4.4167	2.3155	4.908	3.3335	3.4494	3.3266	3.5305	3.5932	4.1375	3.6807	4.1733	3.5851	4.6024	3.4539	3.2219	3.6334	3.0435	3.8657	4.273	3.8965	3.5948	5.065	2.9137	3.4031	3.1624	3.5432	3.6377	2.9116	3.85	3.1669	3.8028	3.8545	2.5802	3.1419	3.8318	2.6818	3.5601	3.8218	3.5696	3.765	3.4926	3.3026	5.2289	3.3183	3.207	4.151	4.6411	4.3253
AC244250.3	0	0	0	0	0	0	0	0	0	0	0	0	0	0	0	0	0	0	0	0	0	0	0	0	0	0	0	0	0	0	0	0.0585	0	0	0	0	0	0	0	0	0	0	0	0	0	0	0	0	0
CDH11	2.2824	2.4815	1.1732	0.359	1.2226	4.1238	1.5964	2.6523	2.5668	1.5015	2.642	1.9641	2.1707	10.3487	3.4643	1.3357	1.9455	0.9873	6.1275	5.5138	2.7101	1.2008	2.1034	0.9714	2.8981	5.1647	1.186	1.066	2.651	1.4517	0.9834	0.959	1.5524	1.9547	0.9984	0.9901	0.4351	1.4853	1.6185	0.4861	1.8748	1.4334	2.079	1.3258	1.1394	6.5176	1.0411	1.3407	2.6093
MRPS18CP6	0.0746	0.0742	0.086	0	0	0	0	0	0.1023	0.1339	0	0.0976	0.1032	0.0783	0.1289	0.1156	0	0	0.082	0.0585	0.1479	0	0	0	0	0.073	0	0	0.1847	0	0.1821	0	0	0	0	0	0	0	0	0	0	0	0.0657	0	0	0.0747	0	0.0648	0
PPIAL4F	0	0	0	0	0.0281	0	0	0	0	0	0	0	0	0	0	0	0	0	0	0.0166	0	0	0.0138	0.0302	0	0	0	0.0198	0	0	0	0	0	0	0	0	0	0	0	0	0	0	0	0	0	0	0	0	0
OR52H1	0	0.0145	0	0.0117	0	0	0	0	0	0.0261	0	0	0	0	0	0	0	0	0	0	0	0	0	0	0	0	0	0.0136	0	0	0	0	0	0	0	0	0	0	0.0143	0	0	0.0158	0	0.0213	0	0.0146	0.0183	0.0126	0
CNOT6LP1	0.0682	0.0792	0.0394	0.0549	0.0302	0.0264	0.0982	0.1537	0.0624	0.0919	0.0435	0.0447	0.1102	0.0717	0.0983	0.0529	0.045	0.124	0.425	0.1964	0.1692	0.102	0.0518	0.0649	0.0829	0.0334	0.0911	0.0745	0.0564	0.0113	0.0139	0.0732	0.0198	0.0576	0.08	0.0312	0.0277	0.1164	0.0447	0.0191	0.0658	0.0495	0.0301	0.1412	0.0295	0.0797	0.0574	0.0593	0.0284
CNOT4	4.6545	4.9052	3.7516	5.4237	4.2783	4.8381	4.3998	4.7301	4.2377	4.5117	4.8544	5.1307	4.7057	5.0356	4.6433	4.4335	5.9007	3.5503	4.0472	4.3406	5.126	4.6831	3.8319	3.3901	4.637	4.4307	4.1923	4.5505	3.2958	4.9315	4.7372	3.8885	5.1051	3.5931	4.7543	4.8819	4.1462	4.762	4.5428	4.4621	5.7798	4.2657	3.3133	5.59	4.4703	4.0802	5.2768	5.3871	3.7416
ZNF402P	0	0	0	0	0	0	0	0	0	0	0.0051	0	0	0	0	0	0	0	0	0	0	0	0.0035	0	0	0	0	0	0	0.0053	0	0	0	0	0	0	0	0	0	0	0.0039	0	0	0	0	0.0054	0	0	0.0045
Z69667.1	0	0	0	0	0	0	0	0	0	0	0	0	0	0	0	0	0	0	0	0	0	0	0	0	0	0	0	0	0	0	0	0	0	0	0	0	0	0	0	0	0	0	0	0	0	0	0	0	0
SLC7A14-AS1	0.0015	0.0059	0.0324	0.0024	0.0079	0.0052	0.0383	0.02	0.0101	0.0252	0.0085	0.0406	0.0061	0.0202	0.0051	0.0367	0.0029	0.0047	0.039	0.0046	0.0088	0.0048	0.0144	0.0084	0.004	0.013	0.0251	0.0207	0.0317	0.0221	0.0144	0.0057	0.0051	0.0206	0.0282	0.0405	0.0162	0.0284	0.0363	0.0025	0.0053	0.0274	0.0065	0.0022	0.0326	0.0192	0.0075	0.0218	0.0086
AC009336.1	0.1178	0.5431	0.4323	0.8705	0.6114	0.199	0.251	0.5169	0.1469	0.2884	0.4812	0.4344	0.2964	0.596	0.148	0.2323	0.9857	1.1262	1.2827	0.3949	0.4142	1.2482	0.4317	1.3279	0.3123	0.1152	0.2572	0.2303	0.2829	0.3948	0.7321	0.8128	0.5125	0.8137	0.269	0.3374	0.4698	0.3972	0.2841	0.3507	0.5577	0.4197	0.915	0.9698	0.3613	0.4718	0.6077	0.5116	0.6781
AC036222.1	0	0.0472	0	0.0382	0.063	0.0551	0	0.0229	0.0163	0.0213	0	0.0621	0	0.0747	0	0	0.1644	0.0609	0.0261	0.0558	0	0.116	0.0309	0.1014	0.0216	0	0.0237	0	0	0	0.0579	0.061	0.0206	0	0.0238	0	0	0.0303	0.0466	0	0.0172	0.0258	0.1463	0	0	0.0713	0	0	0.0198
AC020908.3	0	0	0	0	0	0	0	0	0	0.049	0	0	0	0.0286	0	0	0	0	0	0	0.027	0	0	0	0	0	0	0	0	0.0272	0	0	0	0.0345	0	0	0.0332	0	0	0	0.0197	0.0594	0	0	0	0	0	0	0
AC090821.2	0	0	0.0184	0	0	0	0	0.0308	0	0.0574	0.0153	0.0627	0	0	0	0	0	0	0	0	0	0	0.0104	0	0.0146	0.0313	0	0.0149	0	0.0159	0	0	0.0139	0.0607	0	0.0219	0	0	0	0.0134	0	0	0	0	0	0	0	0	0
NUTM2B-AS1	0.2374	0.6191	0.2013	0.3857	0.3888	0.4045	0.4379	0.4826	0.1273	0.3565	0.4857	0.5032	0.5373	0.5149	0.3884	0.4779	0.5343	0.5264	0.5623	0.4015	0.3939	0.5509	0.4857	0.4806	0.4186	0.408	0.2886	0.4204	0.3669	0.4701	0.5399	0.5261	0.4453	0.3156	0.2497	0.2441	0.4505	0.3215	0.4817	0.4608	0.2583	0.2882	0.4416	0.6697	0.3684	0.4435	0.5754	0.659	0.5957
MACROD2-IT1	0	0	0	0	0	0	0	0	0	0	0	0	0	0	0	0	0	0.0212	0.0364	0	0	0	0	0	0	0	0	0	0	0	0	0	0	0	0	0	0	0	0	0	0	0	0.0146	0	0.0215	0	0	0	0
SNHG11	1.2568	1.5752	1.4666	1.6003	1.4494	1.0757	1.2649	1.2348	1.0235	1.5046	1.1946	1.3371	1.1037	1.7175	1.2002	0.8657	1.6406	1.2609	1.4943	1.39	1.4035	1.357	1.4794	1.4668	0.9648	1.3088	1.1181	1.2853	1.2836	1.1388	1.4897	2.1845	1.2601	1.4336	0.9418	1.0924	1.3659	1.0764	1.3396	1.2871	1.1404	1.3564	1.9586	1.5757	1.2303	1.3468	1.5063	1.5324	1.6964
SMARCA1	13.7669	24.0043	9.9572	23.7026	16.8338	24.5186	14.7179	17.9652	18.3021	16.6241	22.327	18.4464	25.0096	30.5024	19.7412	14.1651	22.0969	23.671	29.2245	25.8033	15.8941	29.5342	26.7969	19.4932	17.8617	24.3808	15.0908	18.5987	12.5946	16.3953	19.21	20.101	21.7855	11.3204	13.8554	17.6623	15.5042	14.2641	17.9937	17.3731	26.1197	16.0387	26.2599	20.944	15.3117	19.7201	24.6976	22.4853	25.9106
AC131212.4	0	0	0	0.0275	0.0226	0.0396	0.021	0	0.0117	0	0	0	0	0	0.0147	0	0.0169	0.0328	0.0375	0	0.0508	0.0417	0.0666	0.0243	0.0155	0	0	0.0159	0	0.017	0.0416	0.0439	0.0297	0.0432	0	0.0234	0	0.0218	0.0335	0	0.0123	0.0186	0.015	0	0.0664	0.0171	0	0.0889	0.0426
MIR3665	0	0	0	0	0	0	0	0	0	0	0	0	0	0	0	0	0	0	0	0	0	0	0	0	0	0	0	0	0	0	0	0	0	0	0	0	0	0	0	0	0	0	0	0	0	0	0	0	0
RPS6KA6	0.2099	9.2879	1.795	4.8676	4.9795	2.7303	5.1581	4.484	3.5711	3.3124	4.9736	6.2366	4.6429	6.0553	2.8558	4.8444	10.8414	7.2933	6.5711	7.6215	3.3276	5.8174	7.4388	5.2588	6.3141	3.0102	3.5694	6.9232	2.3093	4.2659	7.7299	4.5302	8.3648	3.4729	3.6908	4.9448	5.4661	4.4527	5.0331	6.0274	5.3209	4.9947	4.7593	9.6023	4.1468	4.3797	7.9225	8.897	5.5807
LINC00457	0	0.1038	0.0241	0.0756	0.0554	0.0121	0.0579	0.0403	0.0286	0.0187	0.0349	0.0546	0.0144	0.0877	0.0496	0.0647	0.031	0.0636	0.0688	0.0737	0.0155	0.2084	0.0271	0.1041	0.0951	0.0255	0.0104	0.0634	0.0474	0.0468	0.1274	0.1007	0.1726	0.0198	0.0105	0.0643	0.089	0.0534	0.0359	0.1841	0.0642	0.0341	0.1011	0.2096	0.0677	0.0731	0.1185	0.0499	0.1174
GK	0.9051	2.2625	28.2716	1.7739	14.4595	5.7103	15.2424	12.3535	16.8018	16.5276	6.0958	10.9974	2.5139	1.5235	16.081	15.7949	2.1201	2.129	1.6453	2.3691	14.3615	1.7686	2.7595	1.6833	4.8061	2.599	14.9495	13.412	15.297	13.639	3.1638	4.5224	4.1513	11.7894	21.2986	16.6223	5.3826	16.183	16.1741	5.1312	6.5267	20.0356	1.2178	2.3727	11.8205	3.6159	1.6262	8.9046	1.7097
DNAJC9-AS1	0.0612	0.1623	0.0647	0.1109	0.0881	0.1067	0.0692	0.1083	0.035	0.1053	0.1268	0.1335	0.0565	0.1554	0.0881	0.0949	0.1515	0.0851	0.1177	0.0801	0.167	0.0582	0.0663	0.1382	0.1255	0.0749	0.0204	0.0859	0.0674	0.1118	0.1806	0.0656	0.1021	0.2455	0.0872	0.0489	0.0746	0.0848	0.0752	0.2271	0.0517	0.0611	0.0809	0.231	0.1191	0.0664	0.238	0.1064	0.0553
AC103855.4	0	0	0	0	0	0	0	0	0	0	0	0	0	0	0	0	0.0621	0	0.069	0.0492	0	0	0	0	0.0572	0.0614	0	0	0	0	0	0	0	0	0	0	0	0	0	0	0	0	0	0	0	0	0	0	0
AC233723.1	1.0218	0.4064	0.7955	0.2879	0.6445	0.3264	0.5042	0.6906	0.3329	0.4587	0.4152	0.3677	0.495	0.1878	0.4855	0.1188	0.5563	0.3768	0.3649	0.2806	0.5068	0.2082	0.3821	0.4733	0.326	0.2999	0.4602	0.4778	0.5062	0.3309	0.2807	0.6245	0.2001	0.2588	0.4108	0.3149	0.5292	0.5228	0.527	0.5149	0.1848	0.5006	0.5401	0.2426	0.2983	0.2814	0.2899	0.3772	0.0851
AC022148.2	0	0.0295	0	0.1195	0.0789	0.0345	0.0366	0.086	0.0407	0.08	0.0284	0.0777	0	0.0936	0.0257	0.092	0.1176	0.1524	0.1305	0.0233	0.0884	0.0484	0.0386	0.1693	0.0271	0.0291	0.0297	0.0278	0.1226	0.0888	0.0363	0.1146	0.1551	0.0376	0	0.0814	0.0362	0	0.0292	0.0748	0.0644	0.0323	0.157	0.1518	0.1927	0.0595	0.1498	0.1032	0.0247
NUDT3	0.0722	0.2105	0.062	0.1001	0.1271	0.0429	0.0663	0.0778	0.0357	0.0664	0.0819	0.0484	0.0628	0.0864	0.0392	0.0182	0.1397	0.168	0.1071	0.0896	0.0783	0.1876	0.1573	0.067	0.0735	0.0493	0.0168	0.0613	0.0513	0.0402	0.0533	0.1037	0.1096	0.0511	0.0608	0.0276	0.0798	0.073	0.066	0.0522	0.0851	0.0732	0.2619	0.0491	0.061	0.0774	0.1546	0.0584	0.1106
AC092164.1	0.3302	0.2007	0.133	0.2278	0.2297	0.2252	0.1972	0.1366	0.1438	0.1741	0.2906	0.2538	0.2357	0.2174	0.1743	0.1828	0.2698	0.2487	0.2592	0.1768	0.169	0.408	0.1142	0.1718	0.1529	0.3077	0.1154	0.147	0.132	0.235	0.3071	0.3574	0.2668	0.1892	0.1448	0.2477	0.1437	0.1307	0.1982	0.1761	0.1952	0.174	0.1408	0.2048	0.1938	0.2152	0.2247	0.1867	0.2664
LINC01822	0	0	0	0	0.0096	0.0168	0	0	0	0.013	0	0	0	0	0	0	0	0	0	0	0	0	0	0	0	0	0	0	0	0	0.0088	0.0093	0	0	0	0	0	0	0	0	0.0052	0	0.0127	0	0	0	0	0	0
AC026471.3	0	0	0.3982	0	0.1146	0.0668	0.0355	0.0833	0.0197	0.0775	0.1375	0.0377	0.0398	0	0.1491	0	0	0.0185	0	0.0452	0.1142	0.0235	0.0187	0.082	0	0.0281	0.144	0	0.2138	0.0287	0	0.074	0.025	0.0364	0.0289	0.0394	0.0351	0.1472	0.0565	0	0	0.1253	0.0253	0	0.1867	0.0288	0.1089	0	0.024
TOGARAM1	2.4317	3.6828	2.214	2.9119	2.6112	2.8716	2.8266	3.2151	2.8929	3.0406	3.0911	3.4743	2.603	3.7282	3.3782	3.0726	2.7797	2.3398	2.6262	3.0038	3.2503	1.9019	3.1975	1.4694	3.0812	2.4898	2.6375	3.4496	2.304	3.323	2.03	2.162	3.4464	2.3412	3.0643	3.3531	2.4238	3.3458	3.0067	2.8634	2.3153	3.0363	1.765	4.067	2.3565	2.587	3.3847	3.6691	2.189
AL137792.2	0	0	0	0.057	0	0	0	0	0	0	0	0	0	0	0.0611	0	0	0	0	0	0	0	0	0	0	0	0	0	0	0	0	0	0	0	0	0	0	0	0	0	0	0	0	0	0	0	0	0	0
CADPS	0.0057	0.018	0.0262	0.0219	0.0181	0.0171	0.0168	0.0372	0.0148	0.0132	0.0152	0.049	0.0596	0.0119	0.0265	0.0211	0.0045	0.0051	0.0374	0.0222	0.0214	0	0.0029	0.0081	0.0403	0.162	0.0238	0.0382	0.0346	0.0136	0.0318	0.0394	0.0089	0.0086	0.0274	0.0171	0.0083	0.0087	0.0357	0.0095	0.0254	0.0123	0.011	0.0116	0.0515	0.2657	0.0072	0.0148	0.0142
PTPN20CP	0.0542	0.0719	0.1459	0.1018	0.192	0.042	0.1115	0.0175	0.0372	0.0162	0.1383	0.0473	0.0751	0.0759	0.0781	0	0.0716	0.1391	0	0.1986	0.1076	0.0589	0.094	0	0	0.0354	0.0724	0	0.0746	0.1261	0.1103	0.1628	0.0472	0.0458	0.0545	0.099	0.0661	0.0694	0.0178	0	0.0261	0	0.0159	0.1584	0.0938	0	0.3191	0.0157	0.1054
AC092418.1	0.0267	0	0	0.0215	0	0.031	0	0	0.0183	0	0	0.0349	0	0	0	0	0	0	0	0	0	0	0.0174	0	0	0	0	0	0	0	0.0326	0.0343	0	0	0.0268	0	0	0	0	0.0224	0	0	0.047	0	0	0	0	0	0
RPL27AP3	0	0	0	0	0	0	0	0.0342	0	0.0318	0	0	0	0	0.0306	0	0	0.0227	0	0.0556	0	0	0.0231	0	0	0	0	0.0332	0	0	0.0433	0	0	0	0	0	0	0	0	0	0	0	0	0	0	0	0	0.0308	0
PROX1	0.3071	17.2498	0.5302	7.4835	3.2125	0.2983	2.9548	0.7852	0.5489	1.4269	0.7633	6.6562	2.6786	19.8395	0.5016	3.4753	17.7185	16.5388	13.1931	16.023	1.1426	17.2613	18.066	19.7726	13.296	1.6077	1.5273	8.463	0.3165	3.0244	10.8062	3.2371	18.0864	1.4024	1.0736	3.7574	6.749	3.2109	2.0185	8.1761	6.7143	3.2681	16.364	23.0032	1.5937	4.5076	23.0682	15.9625	16.4388
AL157937.1	0	0	0	0	0	0	0	0	0	0	0	0	0	0	0	0	0	0	0	0	0	0	0	0	0	0	0	0	0	0	0	0	0	0	0	0	0	0	0	0	0	0	0	0	0	0	0	0	0
TRBV26	0	0	0	0	0	0	0	0	0	0	0	0	0	0	0	0	0	0	0	0	0	0	0	0	0	0	0	0	0	0	0	0	0	0	0	0	0	0	0	0	0	0	0	0	0	0	0	0	0
SH2D7	0.3117	0.0804	0.0067	0.0418	0.0613	0.1475	0.0498	0.0724	0.0594	0.0829	0.0166	0.0453	0.0719	0.0485	0.0698	0.0716	0.0971	0.0444	0.0381	0.077	0.0973	0.0894	0.015	0.0165	0.0105	0.0565	0.0231	0.0432	0.0238	0.0978	0.0211	0.0074	0.0502	0.0219	0.0638	0.0237	0.0211	0.0295	0.0567	0.0339	0.0585	0.0314	0.0356	0.0843	0.0524	0.0636	0.0655	0.0401	0.0192
RNU7-124P	0	0.5335	0	0	0	0	0.3309	0.259	0	0.2408	0	0	0	0	0	0.4157	0	0	0.5895	0	0.2661	0	0	0	0	0.2624	0	0.2508	0	0	0.3275	0	0	0.3397	0	0	0	0	0	0	0	0	0	0	0	0.2686	0	0	0.2235
AF212831.1	0	0	0	0	0	0	0	0	0	0	0	0	0	0	0	0	0	0	0	0	0	0	0	0	0.0402	0	0	0	0	0	0	0	0	0	0	0	0	0	0	0	0	0	0	0	0	0	0	0	0
AC008938.1	0	0	0.0236	0	0.0102	0	0.0095	0	0	0.0023	0	0	0	0	0	0	0	0	0	0	0	0	0	0.0036	0	0	0.0051	0.0072	0.0021	0.0025	0	0.0197	0	0	0	0.0035	0	0.0065	0	0.0043	0	0.0083	0.0023	0.0019	0.0033	0.0051	0	0	0.0064
AL139095.4	0.0333	0	0.0384	0	0.0442	0	0.041	0	0	0.1194	0.0636	0.0871	0.046	0.0349	0	0.1031	0.0329	0.0213	0.0731	0.1305	0	0.0813	0.0649	0.0948	0.0303	0.0651	0	0.0311	0.0824	0	0.0406	0.0856	0.0289	0.0421	0	0.1367	0.0811	0.0851	0.0654	0.0559	0.0241	0.0724	0.0293	0.0486	0.0863	0	0	0.0289	0.0277
AL022161.1	0	0	0	0	0	0	0	0	0	0	0	0	0	0	0	0	0	0	0	0	0	0	0	0	0	0	0	0	0	0	0	0	0	0	0	0	0	0	0	0	0	0	0	0	0	0	0	0	0
PFN1P6	0.125	0.0829	0	0.0671	0	0	0.0514	0.0805	0	0.0374	0	0	0.1154	0.0875	0	0	0.165	0.0267	0.0458	0	0.248	0	0.0271	0.0594	0.038	0	0.0417	0.039	0	0.0831	0.1527	0	0.0363	0.0528	0.0838	0	0.1016	0.0533	0	0.035	0.0301	0.0454	0.0734	0.0304	0.1082	0	0.1577	0	0
AC092745.1	0.0195	0.0194	0.0676	0	0.1038	0	0	0.0189	0.0134	0.0175	0.0187	0	0.0811	0	0	0.0303	0	0.0251	0	0.0153	0.0969	0.0159	0.0254	0	0.0534	0.0574	0.0391	0	0.0161	0.0195	0.0239	0.0251	0.017	0.0495	0.1375	0.0268	0	0	0	0	0.0141	0	0	0	0.0254	0	0	0.0679	0
AL096794.1	0.1085	0.045	0.0104	0.0412	0	0.021	0.0037	0.0058	0.0124	0.0054	0.0115	0.0158	0.0042	0.0475	0.0156	0.0093	0.0597	0.0889	0.0629	0.0355	0.0269	0.0909	0.0255	0.0687	0.0165	0.0147	0.0121	0.0056	0.0075	0.003	0.0294	0.0427	0.0288	0.0038	0.0061	0.0041	0.022	0.0116	0.0059	0.0101	0.0196	0.0131	0.077	0.0352	0.0117	0.0211	0.0342	0.0262	0.0402
AL023913.1	0.0219	0	0	0	0	0	0	0	0.03	0	0	0	0	0	0	0	0	0	0.0481	0	0	0	0	0	0	0	0	0	0	0	0	0	0	0	0	0	0	0	0	0	0	0	0	0	0	0	0	0	0
C4orf54	0	0.8542	0.2529	0.1579	0.3109	0.0153	0.2441	0.4027	0.6696	0.1762	0.3799	0.3733	0.7622	0.9818	0.1325	0.4676	2.6536	1.4518	0.8027	2.8607	0.5332	1.8628	3.2177	1.4924	1.0971	0.0274	0.3416	1.5372	0.2859	0.552	1.9949	1.3322	1.8007	0.3571	0.4391	0.6459	1.3221	1.1029	0.4973	1.274	2.786	0.9873	0.3471	3.3805	0.1605	2.2833	2.6054	3.184	2.4947
AL109837.1	0	0	0	0	0	0	0	0	0	0	0	0	0	0	0	0	0	0	0	0	0	0	0	0	0	0	0	0	0	0	0	0	0	0	0	0	0	0	0	0	0	0	0	0	0	0	0	0	0
AC105081.1	0	0	0	0	0	0	0	0	0	0	0	0	0	0	0	0	0	0	0	0	0	0	0	0	0	0	0	0	0	0	0	0	0	0	0	0	0	0	0	0	0	0	0	0	0	0	0	0	0
MIR4470	0.231	0	0	0	0	0	0	0	0	0	0	0	0	0	0	0	0	0	0	0	0.2291	0	0	0	0	0	0	0	0	0	0	0	0	0	0	0.3164	0	0	0	0	0	0.2515	0	0	0	0	0	0	0
AL109946.1	0.1938	0.0042	0	0.017	0	0.0098	0	0.0041	0.0029	0	0	0	0.0058	0.0044	0.0036	0	0	0	0.0185	0.0033	0	0.0034	0	0	0	0.0041	0.0084	0	0.007	0	0.0051	0	0.0037	0.0053	0	0	0	0	0	0.0035	0	0	0	0.0031	0	0.0042	0	0	0.0105
NDRG2	8.96	52.0037	18.8855	33.2185	40.4209	15.0285	36.6402	28.8294	24.1475	28.4445	25.6341	39.0217	28.8868	31.0921	17.7924	31.7359	54.5244	49.9686	36.4464	71.9305	25.6779	48.1478	51.1372	52.7699	40.7436	27.019	25.9349	38.88	20.8343	23.1211	55.3092	44.0325	44.3696	27.3029	23.4624	34.4487	47.3772	30.566	32.6598	38.486	45.4352	34.1818	33.2334	51.0011	29.0029	37.4209	43.2863	52.6412	50.2858
INTS6L-AS1	0.2507	0.0831	0.1446	0.1009	0.111	0.0971	0.1546	0.242	0.172	0.1501	0.1997	0.1094	0	0.1316	0.1083	0.3238	0.0827	0.1608	0.3214	0.0984	0.1243	0.1362	0.0543	0.0596	0.0381	0.0409	0.1673	0.0781	0.138	0.0833	0.051	0.1075	0.1454	0.0529	0.252	0	0.0509	0.1069	0	0.0351	0.0302	0.0455	0.2208	0.0916	0.0542	0.3347	0.3162	0.2178	0.0348
AC114477.1	0	0	0	0	0	0	0	0	0.0189	0	0	0	0	0	0	0	0	0	0	0	0	0	0	0	0	0	0	0	0	0	0	0	0	0	0	0	0	0	0	0	0	0	0	0	0	0	0	0	0
UPF3AP2	0.0791	0.0786	0.0782	0.1091	0.195	0.1968	0.1672	0.1854	0.1317	0.1521	0.1512	0.0444	0.2033	0.2966	0.1464	0.1926	0.2125	0.1521	0.1366	0.1773	0.1457	0.0092	0.1102	0.0322	0.1854	0.0884	0.1244	0.2007	0.056	0.1013	0.3448	0.0581	0.1475	0.1717	0.2044	0.1547	0.0964	0.1011	0.1776	0	0.1062	0.3075	0.0995	0.231	0.1319	0.1244	0.2992	0.1963	0.1788
POU5F1	3.7121	0.9343	1.1568	0.5289	1.0563	0.5758	0.8604	0.5064	0.2254	1.004	0.8983	0.7544	0.9174	0.8415	0.4831	0.8576	0.6333	0.8539	0.5511	0.4252	0.4288	0.8035	0.3973	1.2735	0.8197	1.1223	0.4557	0.3989	1.2089	0.7983	3.0473	1.4313	1.3443	2.1756	1.0543	1.6502	1.0396	0.9289	0.9741	1.3023	0.7672	0.728	0.9394	2.202	5.4075	0.6868	1.781	1.2018	0.8837
AC124283.2	0.0523	0.364	0	0.4209	0.2778	0.3037	0.0645	0.1515	0.2152	0.1878	0.35	0.1369	0.3619	0.5492	0.1807	0.081	1.0352	0.436	0.6896	0.4104	0.3112	0.4689	0.3401	0.1491	0.715	0.307	0.2093	0.3423	0.1727	0.1563	0.3831	0.2691	0.3641	0.7948	0.0526	0.2865	0.3186	0.2675	0.2055	0.3514	0.4161	0.2847	1.382	1.2987	0.2036	0.0524	0.9893	0.3634	0.2179
LINC02245	0.1161	0.2068	0.3271	0.2717	0.2116	0.2133	0.2066	0.1825	0.2131	0.1988	0.1678	0.1697	0.1458	0.1276	0.1587	0.1339	0.1871	0.1732	0.184	0.2204	0.2063	0.2356	0.2037	0.1655	0.1994	0.2325	0.2703	0.2374	0.2252	0.1884	0.2572	0.3197	0.188	0.1642	0.1303	0.1739	0.2633	0.1624	0.1937	0.2132	0.1856	0.2323	0.1975	0.2288	0.2138	0.2137	0.1805	0.3426	0.279
ACTR3	24.4415	13.518	10.3399	20.5474	11.4719	22.3985	11.3604	13.7705	17.8808	13.5842	20.3973	12.4868	21.8692	15.2397	19.6204	10.2261	13.3987	16.6317	15.7969	15.7239	12.6828	16.6192	19.5711	15.4672	11.6945	18.6167	13.1979	11.0782	12.0043	14.721	15.266	16.3718	15.6492	11.1006	9.694	11.9671	12.5465	10.4317	13.3665	12.0051	19.9996	11.4276	15.3298	15.2813	14.0402	13.1891	14.596	13.7	18.6122
IFNWP4	0	0	0	0	0	0	0	0	0	0	0	0	0	0	0	0	0	0	0	0	0	0	0	0	0	0	0	0	0	0	0	0	0	0	0	0	0	0	0	0	0	0	0	0	0	0	0	0	0
GPRIN3	4.5604	1.5007	2.5628	1.9768	5.7481	4.9933	6.0926	6.8737	4.2457	3.5479	5.2601	6.6243	6.2242	1.5313	2.8307	5.071	2.0227	1.4961	2.1836	1.9786	3.4172	0.9969	1.7615	0.9135	4.3835	3.8598	4.9293	4.2284	2.2027	4.9164	3.7729	4.0486	3.2845	4.9377	5.8002	5.8397	2.2092	4.2417	4.7301	2.4408	2.5817	3.5974	0.9777	1.3574	5.6326	3.3918	2.0416	3.4309	0.5238
KIF21A	5.0988	6.558	7.9284	3.3751	7.0327	7.6602	6.1971	7.7714	7.8275	8.6937	6.9099	7.4818	4.1085	5.4326	8.2692	8.3989	6.5943	5.1674	3.9217	4.7738	7.4919	5.0124	3.7872	2.7811	6.0892	3.6892	6.2908	6.9632	6.6068	8.276	3.5341	4.3544	6.0193	5.7481	7.5413	8.754	3.3291	8.5208	7.6533	6.1904	5.6143	8.08	2.7121	6.9275	7.0127	4.7139	6.1049	7.4165	2.6254
AC025300.1	0	0	0	0	0	0	0	0	0	0	0	0	0	0	0	0	0	0	0	0	0	0	0	0	0	0	0	0	0	0	0	0	0	0	0	0	0	0	0	0	0	0	0	0	0	0	0	0	0
RN7SKP30	0.0996	0.099	0.0574	0.0401	0.0661	0.0578	0	0.0481	0	0.0447	0.0476	0	0	0.0523	0.043	0.0772	0.0986	0.0639	0.1641	0	0	0	0.0648	0	0	0.0487	0	0	0	0.0992	0	0.1281	0.0433	0	0	0	0	0	0	0.0836	0	0	0.0439	0	0.0646	0.0997	0	0	0.0415
MIR181A2HG	0.201	0.6995	0.3187	0.4853	0.1668	0.4669	0.3409	0.3153	0.1551	0.3157	0.1681	0.1315	0.2781	1.5829	0.5209	0.1947	0.373	0.8377	1.1595	0.5125	0.1495	0.5324	0.5064	0.9668	0.2748	0.2949	0.0503	0.2819	0.2282	0.2253	0.7974	0.711	0.3935	0.3818	0.0757	0.1032	0.2755	0.0964	0.3455	0.211	0.3997	0.2735	0.7302	0.5688	0.3259	0.1761	0.4752	0.5019	0.8581
SYDE1	9.0824	8.7901	4.7612	3.8022	6.5233	7.5775	7.2405	7.331	4.7541	7.3483	7.051	5.7154	7.3157	11.1424	7.4192	3.3223	8.1596	6.9627	10.5069	8.1412	6.7662	5.7279	4.9871	6.2907	5.3996	11.9111	5.5044	5.563	5.6357	6.7969	6.7047	5.9858	7.2322	6.3655	4.4734	4.373	5.6848	5.4247	6.1826	3.4988	3.7992	6.7141	7.1398	6.1867	7.7515	10.7748	8.8302	5.7945	7.3158
ELANE	0.0162	0.0643	0.0187	0.0781	0.0644	0.1127	0.02	0.0469	0.0666	0.0581	0.0155	0.0423	0.0896	0.051	0.0839	0	0.048	0.0207	0.2133	0.1269	0	0.0132	0.0316	0.0461	0.0442	0.1108	0.0324	0.0303	0.2004	0.0967	0.0593	0.0833	0.0141	0.0205	0	0.0222	0.0197	0	0.0159	0.0272	0.0468	0.0352	0.0713	0.0118	0.1889	0.405	0.0612	0.0281	0.0809
ZBTB3	0.9747	1.7754	1.1013	2.4417	1.2811	1.7445	1.2945	1.6804	1.0473	1.4823	1.2409	2.0891	1.5073	2.5591	1.203	1.5491	2.5006	1.0301	2.2899	2.1893	2.2247	1.8931	1.9857	1.3893	1.7044	1.2991	1.0352	1.7718	0.9649	1.6847	2.119	1.5548	2.5014	1.266	1.4994	1.5258	2.4422	1.6855	1.7492	2.6606	1.9137	1.202	2.0546	2.6262	1.2389	1.7279	2.7909	2.592	1.5538
MTATP6P27	0.1071	0.0533	0	0	0	0	0	0	0.0184	0.024	0.0768	0	0	0	0.0231	0.0415	0.106	0.0172	0.0883	0.021	0.0266	0.0218	0	0	0.0244	0.0524	0.0268	0.025	0.0221	0.0534	0.0981	0	0.0699	0.1696	0	0.0734	0.0653	0.0685	0.0526	0.0675	0	0.0292	0.0236	0.0782	0	0.0268	0.1351	0.0233	0.0223
AP002490.2	0	0	0	0	0	0	0	0	0	0.0267	0.0284	0	0	0	0	0	0	0.019	0	0	0	0	0	0	0	0	0	0	0	0	0	0	0	0	0	0	0.0724	0	0	0	0	0	0	0	0	0	0.0375	0	0
LINC01267	0	0	0.0336	0	0.029	0.0338	0.009	0.007	0.02	0.0392	0.0557	0.0286	0	0	0.0063	0.0226	0	0	0	0	0.0433	0	0.0047	0	0	0.0142	0.0073	0	0	0.029	0	0.0187	0	0.0369	0.0073	0	0	0	0.0429	0.0122	0	0.0159	0	0	0.0189	0	0.0184	0.0063	0
AC138866.1	0.0569	0	0	0	0	0	0	0.055	0	0	0	0	0.0394	0	0	0	0.0282	0	0	0	0.0282	0	0	0	0.026	0	0	0.0266	0	0	0.0695	0.0366	0.0248	0	0.0286	0	0.0347	0	0	0	0.0206	0	0	0.0416	0.0739	0	0.0359	0	0
TSC22D3	45.0311	31.6172	32.9637	18.1288	32.3915	20.9377	42.9727	20.9703	23.9063	38.7384	23.7249	30.4718	28.5159	30.2941	34.7422	40.9405	34.3024	29.3513	38.1533	28.0653	26.861	35.2537	20.3082	20.5555	27.0477	110.172	23.184	21.3788	48.0603	21.2983	45.3189	43.9675	23.0011	22.4853	61.3991	45.3329	24.8274	26.7631	39.2626	27.9457	24.06	21.8243	31.5146	24.7392	27.4499	97.4394	18.4377	37.4822	42.8489
AL589993.1	0.0329	0.0066	0.0152	0.0106	0	0.023	0.0244	0.0191	0.009	0.0237	0.0189	0.0345	0	0.0208	0.0114	0	0.0196	0.0042	0.0579	0.0259	0.0523	0.0054	0	0.0094	0.012	0.0516	0.0198	0.0062	0.0218	0.0197	0.0241	0.0085	0.0115	0.0501	0.0066	0.018	0.0161	0.0337	0.0194	0.0221	0	0.0072	0	0.0144	0.0342	0.0198	0.0582	0.0057	0
USP21	3.6095	6.665	4.7084	6.8384	4.9691	5.4706	5.2379	5.1655	3.6156	5.105	5.1912	6.048	5.8089	8.1199	5.1949	4.5601	5.6238	3.7117	5.2971	7.0622	5.3114	4.5413	6.2289	4.7105	5.4127	5.0703	4.0636	5.7924	3.9762	5.2695	5.9498	5.9003	5.5057	5.4558	4.8887	5.5313	6.5845	5.6847	4.7444	6.913	4.1736	5.1228	5.5966	6.9123	5.2913	5.6316	7.7003	6.7356	4.1891
HLA-DQA1	8.4367	2.0639	4.4196	2.2422	3.5964	14.6242	7.7645	8.0988	22.8563	11.1581	15.728	11.1616	17.2742	8.8428	13.4612	5.8337	2.9224	1.8655	7.8406	7.9022	10.5471	3.7813	11.5843	1.8183	9.0141	11.1878	14.6364	8.1902	7.2454	7.7036	6.4041	8.6012	4.3754	7.7817	3.4358	3.743	5.9002	5.21	4.6003	6.6822	7.3644	6.7681	4.9888	4.3624	4.6209	8.6899	3.4918	8.4813	2.007
RNU4-37P	0	0	0	0	0	0	0	0	0	0	0	0	0	0	0	0	0	0	0	0	0	0	0	0	0	0	0	0	0	0	0	0	0	0	0	0	0	0	0	0	0	0	0	0	0	0	0	0	0
AC010624.1	0.0436	0.2819	0.0377	0.4125	0.1303	0.076	0.0942	0.0842	0.0374	0.1077	0.073	0.1427	0.1509	0.2749	0.0754	0.1014	0.2806	0.3287	0.1678	0.2225	0.0973	0.3644	0.2198	0.2021	0.169	0.3627	0.0218	0.2345	0.1351	0.0543	0.4394	0.3087	0.1898	0.1657	0.1206	0.1344	0.2259	0.0837	0.1607	0.1007	0.3549	0.1187	0.2209	0.2151	0.0566	0.1856	0.0825	0.2747	0.209
TTLL7-IT1	0	0	0	0	0	0.0066	0	0	0.0078	0.0051	0	0.0075	0	0	0	0	0	0	0.0125	0	0.0056	0	0	0	0	0.0056	0	0.0053	0.0047	0	0	0.0146	0.005	0.0144	0	0	0	0	0	0	0	0	0	0.0042	0	0	0	0.0049	0
RN7SL811P	0	0	0	0	0	0	0	0	0	0	0	0	0	0	0	0	0	0	0	0	0	0	0	0	0	0.0546	0	0	0.0461	0	0	0	0	0	0	0	0	0	0	0	0	0	0	0	0.0724	0	0.0704	0	0
TMEM256	5.7093	7.0166	20.9631	5.5387	12.4482	7.5876	11.9957	13.4557	13.4768	13.4976	7.4608	10.1476	5.4175	4.8703	10.4253	9.8916	4.0472	5.9159	3.2605	4.3825	8.3094	3.4955	9.7281	5.3307	6.8634	7.4642	10.5799	10.0488	8.7284	10.1109	8.7972	16.135	7.1382	11.1153	10.098	10.1429	13.6113	11.8943	13.644	11.9149	6.9251	11.6178	6.6548	4.3888	10.708	5.2177	4.1504	12.3019	8.5377
AL449106.1	0.0756	0.5512	0.1937	0.5543	0.2454	0.1951	0.1865	0.3487	0.2996	0.3242	0.2971	0.2638	0.2325	0.494	0.3193	0.1822	0.7815	0.8887	0.3692	0.4416	0.1166	0.445	0.6609	0.6944	0.3522	0.115	0.2522	0.2121	0.2705	0.1506	0.3281	0.5511	0.4385	0.2234	0.2363	0.1381	0.3582	0.4297	0.3301	0.2398	0.2673	0.3566	0.5845	0.546	0.2071	0.3364	0.6037	0.4451	0.4129
RTRAFP1	0	0	0.0261	0	0	0	0	0	0.0155	0.0203	0	0	0	0.0238	0	0	0	0.0145	0	0	0	0	0	0	0	0	0	0	0	0	0	0	0.0394	0.0287	0	0	0	0.0289	0	0	0.0164	0	0.0199	0	0	0	0	0	0
PGM2	8.8506	7.9201	6.609	9.3883	7.1646	12.298	6.9297	8.1128	8.2895	7.9138	11.2205	7.6886	11.1854	8.5686	10.284	6.175	6.7149	8.6257	9.3141	7.9249	7.8013	9.6882	8.6086	5.3312	5.9901	9.9293	7.2512	6.2298	5.8515	8.6793	7.0624	11.0615	7.7416	5.2871	6.0816	6.7401	5.7428	5.877	7.2606	6.0282	9.7813	6.0909	7.3665	7.2179	8.2098	7.5129	6.9813	7.7593	8.1544
KAT5	2.6646	4.3116	2.9397	3.6584	3.8046	3.2505	3.1664	3.4804	2.7571	3.4485	3.1142	3.5165	3.8298	3.828	3.1221	2.6725	3.6211	3.9892	3.9812	3.9093	3.1337	3.8937	4.3292	3.0424	3.1113	3.5138	2.8096	3.6961	3.2082	2.9481	3.6723	4.2826	3.583	3.279	3.0408	3.2044	4.116	3.2941	4.1591	2.747	2.9169	3.5852	3.6545	3.5411	2.8794	2.9002	3.7427	3.9251	3.6161
CREB3L2	21.212	20.8749	11.1266	15.5313	22.1175	16.9236	24.3733	18.1937	14.8762	15.9152	23.0387	24.5486	24.6254	19.8207	17.0132	22.4744	25.499	17.2085	18.1217	17.3645	19.3571	19.3396	15.8293	13.3954	23.4738	22.5382	17.6033	22.0669	15.5267	21.347	17.0622	17.1977	23.3269	17.9174	16.5384	19.406	18.2792	21.1318	22.2974	19.1497	18.2118	22.0955	13.6412	18.5626	18.2678	24.5926	20.3937	23.7941	12.1722
AC009494.1	0	0	0	0	0	0	0	0	0	0	0	0	0	0	0	0	0	0	0	0	0	0	0	0	0	0	0	0	0	0	0	0	0	0	0	0	0	0	0	0	0	0	0	0	0	0	0	0	0
HMGXB4	2.8795	3.3069	2.7592	3.4232	2.9928	3.4413	2.7361	3.5367	3.358	3.254	4.3705	3.6236	3.5255	4.9405	4.0116	2.6862	3.4066	2.1432	3.9192	3.8827	3.1859	2.3337	3.3905	2.072	3.2407	3.8305	2.3056	3.001	2.5674	2.9824	2.7518	3.0458	3.142	2.7284	2.4599	3.1669	2.0683	2.9818	3.259	2.765	3.1264	2.909	2.4611	3.9275	3.0897	3.0664	3.5967	3.8797	2.6945
ING3	3.0572	2.3693	1.9623	2.9473	2.6499	2.7155	2.0318	2.8961	3.1743	2.9344	2.8954	3.1348	2.9433	2.9724	3.0945	2.5475	2.9312	3.1153	3.5672	3.536	2.4997	3.5583	3.1216	2.9994	2.7635	2.8911	2.1156	2.6377	1.8933	2.3772	3.3501	2.9008	2.911	2.1791	2.1888	2.2691	2.4825	2.5851	2.9629	2.7934	3.4745	2.2214	2.7411	3.2375	2.552	2.4337	2.9523	3.4143	3.5065
TGFB3-AS1	0	0.057	0	0	0	0	0.0354	0	0	0.0257	0.0274	0.0375	0	0	0	0	0.0568	0	0	0	0	0.0234	0	0.0817	0.0261	0.0561	0	0	0.0237	0.0286	0.035	0	0	0.0726	0	0	0	0.0367	0	0.0482	0.0415	0.0312	0	0.0419	0	0	0.0362	0	0.0717
FAM168B	35.2872	43.0943	26.9158	44.1849	42.9174	34.2579	38.0568	38.196	31.5378	31.0389	36.5865	40.7361	36.8545	43.5641	32.0386	37.1957	51.1773	35.4711	37.8417	42.4793	37.4398	38.4091	39.5706	30.3199	41.4959	36.0095	30.3193	43.9897	28.9848	37.0027	27.2334	26.9621	42.4033	30.2817	37.1038	39.078	35.7686	39.8464	42.9101	35.9621	40.9973	43.5825	32.8348	53.0426	34.064	36.465	49.6313	44.739	31.706
SIX1	0.2293	0.0334	0.0317	0.096	0.0447	0.0639	0.049	0.0443	0.1091	0.0659	0.0965	0.064	0.0889	0.0514	0.0449	0.0237	0.0817	0.0451	0.1714	0.0912	0.0667	0.162	0.1054	0.1743	0.078	0.4517	0.101	0.0715	0.0429	0.0579	0.1643	0.0787	0.0851	0.0232	0.0215	0.0754	0.1304	0.0939	0.024	0.0822	0.0885	0.0466	0.0431	0.0938	0.2936	0.0765	0.0424	0.0823	0.0841
LINC02282	0.0074	0	0	0.006	0	0	0	0	0	0	0	0	0	0	0	0	0.0073	0	0.0081	0	0	0.0181	0	0	0	0	0	0	0	0	0	0	0	0	0	0	0	0	0	0	0.0054	0	0	0.0054	0.0096	0	0	0	0
BLOC1S6	8.9395	6.463	7.6857	6.8735	7.6749	8.824	7.3212	9.1264	9.5935	8.5199	10.3144	8.2774	7.7409	7.4393	9.6071	7.0548	6.5472	5.0339	8.0597	8.4217	7.8129	5.83	7.158	4.9661	6.1861	9.1307	6.9468	6.8216	7.3387	7.7773	6.4361	7.7237	6.6408	7.4852	7.7754	8.2902	5.5801	6.7831	7.9389	6.038	8.4484	8.3055	4.9487	6.7969	7.3944	6.8495	6.1217	8.1903	6.7529
RSPH10B2	0	0.0033	0.0038	0.0027	0.0088	0.0039	0.0082	0	0.0069	0	0.0096	0.0087	0.0092	0.007	0.0029	0	0.0033	0.0064	0	0.0052	0.0099	0.0027	0.0043	0	0	0.0098	0.0033	0	0.0083	0	0.0081	0	0	0.0042	0.0067	0.0091	0	0.0085	0.0033	0.0028	0	0	0	0.0024	0	0	0.0042	0.0087	0
IL9R	0	0	0	0	0	0	0	0	0	0	0	0	0	0	0	0	0	0	0	0	0	0	0	0	0	0	0	0	0	0	0	0	0	0	0	0	0	0	0	0	0	0	0	0	0	0	0	0	0
CBX4	5.1079	7.0702	2.813	9.4961	6.2558	5.0914	4.6694	3.6154	3.4053	3.9353	4.6635	3.1016	7.4277	11.0975	3.6228	1.9523	17.8098	32.4477	8.0851	6.8476	4.6958	17.3393	6.9839	49.2359	25.9548	4.93	3.5002	4.9112	3.8043	5.0209	16.764	4.3887	7.9692	3.5043	3.0986	2.9468	9.7575	5.4075	3.6565	3.8746	10.8388	3.9768	9.7189	6.7854	6.1651	8.1847	7.5373	7.6853	14.3445
FAM242D	0	0	0	0	0	0	0	0	0	0.0197	0	0	0	0	0	0	0	0	0	0	0	0	0	0	0	0	0	0	0	0	0	0	0	0	0	0	0	0	0	0	0	0	0	0	0	0	0	0	0
AL162724.2	0.216	0	0.3114	0.3911	0.0717	0.3763	0.2664	0.3649	0.4074	0.1939	0.3097	0.2826	0.2242	0	0.3732	0.4184	0	0.1039	0.178	0	0.4284	0.2201	0.0351	0.077	0.1476	0.5811	0.1621	0.0505	0.4458	0.269	0	0.0695	0.3759	0.3419	0.2171	0.1479	0.2632	0.2072	0.2122	0.0453	0.2343	0.2939	0.2378	0	0.2102	0.1622	0.0681	0.2345	0.135
RP1	0.0477	0.6456	0.0354	0.3503	0.1716	0.0627	0.1803	0.0174	0.0334	0.1379	0.0931	0.2301	0.258	0.2981	0.0412	0.2528	0.5587	0.5114	0.3212	0.2501	0.1061	0.3418	0.1983	0.3578	0.3958	0.0756	0.1028	0.2803	0.0498	0.1435	0.4073	0.1867	0.3511	0.1744	0.0915	0.2568	0.3291	0.168	0.1758	0.3611	0.3539	0.1568	0.1707	0.6861	0.0398	0.2863	0.3219	0.3579	0.2338
AC009784.1	0	0	0	0	0	0	0	0	0	0	0	0	0	0	0	0	0	0	0	0	0	0	0	0	0	0	0	0	0	0	0	0.0465	0	0	0	0	0	0	0	0	0	0	0	0	0.0469	0	0	0	0
PPIAP23	0.0669	0.0333	0.0386	0	0.0444	0	0	0.0323	0.023	0	0	0.0876	0	0	0	0	0.0331	0.0215	0.0368	0.0263	0	0	0	0	0	0	0	0.0313	0	0.0333	0.0409	0	0.0291	0.0424	0	0	0	0	0	0	0.0484	0	0.0295	0	0.0434	0	0	0	0.0279
ZFP62	4.5605	6.6709	2.9705	6.5411	4.7774	5.1271	4.4385	4.6517	4.0553	4.3506	5.4019	5.6263	5.1822	8.5015	4.7993	4.9187	8.3538	4.8178	6.0134	6.7969	5.4198	7.1992	6.7072	4.8571	6.3387	5.2605	3.6562	6.0656	2.7481	5.1285	6.6082	5.2814	6.9617	4.0398	4.6233	5.6119	5.2727	4.6066	5.2476	6.1832	6.7982	4.9998	5.0087	8.3003	4.7916	5.2212	7.6054	7.0596	5.6948
DPPA3	0	0.015	0	0	0	0.0176	0	0	0.0104	0	0	0	0	0	0	0	0	0	0	0	0	0	0	0	0	0	0	0	0	0	0	0.0195	0	0.0191	0	0	0	0	0	0	0.0109	0	0	0	0	0	0	0	0
LINC01303	0.0962	0.1434	0.122	0.1548	0.0383	0.1415	0.0395	0.0495	0.0748	0.0691	0.1808	0.0713	0.1287	0.2323	0.1772	0.0845	0.1015	0.2652	0.4438	0.0805	0.0922	0.2456	0.2397	0.297	0.0877	0.0125	0.0192	0.033	0.1323	0.1022	0.1018	0.1278	0.1813	0.1421	0.0451	0.0351	0.2734	0.0205	0.1071	0.1723	0.1229	0.1466	0.4207	0.1522	0.0582	0.1637	0.2789	0.0585	0.2377
NDUFAF4P2	0.032	0.0318	0	0.0257	0.0425	0	0	0	0	0.0287	0	0	0	0.0336	0	0.0496	0	0.0205	0.0703	0	0	0	0	0.0456	0	0	0	0	0	0	0	0	0	0	0	0	0	0	0	0.0269	0	0.0348	0.0282	0	0	0	0	0	0
ADAMTS12	0.258	0.3306	0.2276	0.0474	0.2	1.4279	0.2115	0.4446	0.3397	0.3653	0.5578	0.3603	0.254	1.0564	0.4816	0.2817	0.4079	0.1155	0.2873	0.4402	0.4328	0.1185	0.1937	0.0716	0.4924	0.8114	0.1923	0.1457	0.3259	0.1708	0.1141	0.0913	0.1883	0.3004	0.2279	0.1518	0.2068	0.2458	0.3045	0.1352	0.3156	0.1847	0.2288	0.1796	0.4426	1.3973	0.1769	0.2	0.2842
AC097478.1	0.0324	0	0	0.026	0.043	0	0	0	0	0	0	0	0	0.034	0	0	0.032	0.0207	0	0	0	0	0.021	0	0	0	0	0	0	0	0	0	0	0	0	0	0	0	0	0	0	0	0	0	0.084	0	0	0	0
FAM228A	0.1021	0.087	0.0505	0.0587	0.029	0.1355	0.1079	0.0704	0.035	0.1375	0.0488	0.0859	0.0505	0.1225	0.0567	0.0565	0.0866	0.1029	0.2083	0.1087	0.0579	0.107	0.0522	0.239	0.0797	0.0785	0.073	0.0341	0.0843	0.0654	0.0712	0.1782	0.1015	0.0369	0.044	0.0399	0.0267	0.0373	0.0215	0.0245	0.1846	0.0952	0.1927	0.213	0.0473	0.2847	0.2023	0.0823	0.085
MTND2P22	0	0	0	0	0	0	0	0	0	0	0	0	0	0	0	0	0	0	0	0	0	0	0	0	0.0147	0	0	0	0	0	0	0	0	0	0	0	0	0	0	0	0	0	0	0	0	0	0	0	0
AP000534.1	0	0	0	0	0	0	0	0	0	0	0	0	0	0	0	0	0	0	0	0	0	0	0	0	0	0	0	0	0	0	0	0	0	0	0	0	0	0	0	0	0	0	0	0	0	0	0	0	0
GNPTAB	10.2951	7.0707	3.4812	7.1185	6.021	8.3163	6.085	7.1587	6.537	6.5837	7.7526	7.6509	6.4686	8.9468	6.8852	6.1544	7.0143	5.1839	8.7842	7.6103	7.1084	6.2146	7.4342	3.5044	5.7663	6.0109	6.2408	6.6252	4.8846	7.5136	4.5202	6.1249	6.7635	5.4347	4.822	6.6747	4.4225	6.5218	6.2586	5.4345	6.1313	5.7202	5.4496	7.6578	4.4838	6.0633	7.7353	7.0353	5.7016
EMP2P1	0	0	0	0	0.0627	0.0549	0.1166	0	0	0.1697	0	0	0	0.0496	0	0.1464	0	0	0	0	0.0937	0	0	0	0.0431	0.0462	0	0	0.078	0.0471	0	0	0	0.1795	0.095	0	0	0	0.0928	0.0397	0.0342	0	0.0832	0.0345	0	0.0473	0.1787	0	0.0394
COMMD3-BMI1	0	0	0	0	0	0	0	0	0	0	0	0	0	0	0	0	0	0	0	0	0	0	0	0	0	0	0	0	0	0	0	0	0	0	0	0	0	0	0	0	0	0	0	0	0	0	0	0	0
AC104306.1	0	0	0.1034	0.0361	0	0	0	0	0.0307	0	0.0429	0	0	0.0471	0	0	0	0.0575	0	0.0703	0	0	0.0291	0	0	0	0.0897	0	0	0.0447	0	0.173	0	0	0	0	0	0	0	0	0.0648	0.0488	0.0395	0	0	0	0	0.0779	0.0747
RSL24D1P5	0	0	0	0	0	0	0	0	0	0	0	0	0	0	0	0	0	0	0	0	0	0	0	0	0	0	0	0	0	0	0	0	0	0	0	0	0	0	0	0	0	0	0	0	0	0	0	0	0
AP001462.1	0.2943	1.3171	0.3819	1.3622	0.9282	0.3419	0.5901	0.5328	0.3281	0.8588	0.3166	0.8185	0.4074	1.1978	0.3814	0.7983	1.7844	1.7224	0.5256	0.9816	0.6204	1.2596	0.8135	1.4684	0.7713	0.18	0.4787	0.9978	0.3949	0.5132	1.4823	1.1361	1.1206	0.466	0.4067	0.6551	1.345	0.3765	0.8675	0.4944	1.0113	0.4006	0.7454	1.048	0.6683	0.5894	0.928	1.0867	1.1035
AC022919.1	0	0	0	0	0	0	0	0	0.0182	0	0	0.0348	0	0	0	0	0	0	0	0	0	0	0	0	0	0	0	0	0	0.0265	0	0.0342	0	0	0	0	0	0	0	0	0.0192	0	0	0.0388	0.0345	0	0	0	0
AP001062.3	0	0	0	0	0	0	0	0	0	0	0	0	0	0	0	0	0	0	0	0	0	0	0	0	0	0	0	0	0	0	0	0	0	0	0	0	0	0	0	0	0	0	0	0	0	0	0	0	0
HNRNPA1P41	0.0179	0	0.0207	0.0144	0.0238	0.0208	0	0	0.0738	0.0322	0.0343	0.0469	0.0248	0.0188	0.031	0	0.0177	0.0345	0.0197	0	0	0.1169	0.0117	0.0255	0.0163	0.0351	0.0717	0.0335	0	0.0179	0.0875	0.1383	0	0.1589	0.072	0.0491	0	0.0458	0.0176	0.0301	0.0389	0.0975	0.0474	0.0262	0.0233	0.0538	0.0226	0.0778	0.0896
RABL2A	1.0158	0.9221	0.8332	0.7798	1.0769	0.9035	0.84	0.9166	0.6664	1.168	0.9447	0.9418	0.9194	0.8314	0.9326	0.652	0.9671	1.1751	1.457	0.9188	1.0351	1.3921	0.7686	1.0416	0.8023	1.0318	0.554	0.7532	0.8182	0.9681	1.4836	1.2927	0.8431	1.2375	0.6982	0.8948	0.9377	0.8072	0.9627	0.9438	0.8749	1.0668	1.046	1.1221	0.9374	0.9229	1.1031	1.0243	0.8625
ZNF688	4.5658	3.1346	4.3144	3.1216	3.6962	3.1374	3.2643	3.091	2.8566	3.4325	2.656	2.311	3.0987	2.49	2.9229	1.3641	2.5156	2.6	2.666	3.5182	2.8374	2.4842	4.0067	3.1051	2.3518	2.352	2.3123	3.0351	3.1522	2.5324	3.2373	4.1121	2.609	2.773	2.9799	1.9817	5.5104	3.0887	3.5185	2.3656	1.9736	3.5396	4.3129	2.1818	2.7695	2.9635	3.2329	2.7621	2.7271
AMY2B	0.2331	0.245	0.2381	0.2484	0.8048	0.3352	0.2054	0.5894	0.1599	0.9985	0.4054	0.613	0.2612	0.3078	0.211	0.1995	0.3076	0.2321	0.5709	0.1881	0.9733	0.2606	0.1704	0.2342	0.3096	0.3584	0.1222	0.2325	0.2749	0.626	0.7833	0.4113	0.2859	1.0966	0.2521	0.3254	0.633	0.4429	0.3817	0.8297	0.1525	0.2369	0.2171	0.6924	0.3313	0.2645	0.7055	0.3548	0.1609
TMEM86A	3.4058	8.7032	9.6105	9.4956	9.4252	7.193	8.8484	7.5263	8.4474	10.2467	5.437	9.3302	7.4639	13.3487	7.2428	7.5137	5.5282	7.5304	6.8182	9.2267	12.9653	7.1307	12.3054	10.6536	9.4782	4.8315	8.002	11.93	13.2226	9.5757	8.5129	4.6946	9.6899	7.0688	8.8627	8.5682	9.9343	9.8502	8.5563	9.5001	6.9825	9.0377	7.8891	12.3498	7.1858	6.5068	12.4756	11.8687	17.3595
SPAG17	0.3689	0.5822	0.082	0.617	0.4224	0.511	0.3924	0.2695	0.0894	0.278	0.5355	0.5691	0.4543	0.8565	0.2368	0.4301	1.0501	0.9484	0.8293	0.6785	0.3021	0.7986	0.7824	0.7332	0.5414	0.399	0.2608	0.6804	0.211	0.3203	0.8408	0.7337	0.8467	0.3258	0.1939	0.4381	0.431	0.3311	0.3342	0.8399	0.6524	0.3758	0.5873	1.3645	0.1691	0.6947	0.9411	0.7247	0.8276
AL157392.2	0.0702	0.314	2.5897	0.3106	0.6522	0.1223	0.8656	0.6097	0.9867	0.9135	0.6038	0.6428	0.0971	0.2211	1.364	0.5981	0.4862	0.225	0.3856	0.2202	1.392	0.143	0.365	0.7001	0.5117	0.103	0.3862	1.0171	0.9559	1.4333	0.3855	0.7674	0.4885	1.2886	1.2693	1.3936	0.4275	0.6731	0.8617	0.3536	0.4568	1.3751	0.1545	0.3075	0.8194	0.4567	0.6194	0.701	0.4969
NME9	0.0606	0.3372	0.1024	0.5264	0.1126	0.1923	0.1395	0.1364	0.0997	0.1631	0.3204	0.1638	0.162	0.4537	0.1046	0.1377	0.2278	0.2641	0.3505	0.3643	0.1362	0.645	0.4175	0.2475	0.1546	0.2251	0.097	0.1774	0.1533	0.0965	0.2859	0.4883	0.3232	0.1432	0.0852	0.1548	0.2657	0.1756	0.1388	0.2645	0.292	0.1319	0.3201	0.3185	0.1257	0.2062	0.3106	0.2034	0.3902
GPR32P1	0	0	0	0	0	0	0	0	0	0	0	0	0	0	0	0	0	0	0	0	0	0	0	0	0	0	0	0	0	0	0	0	0	0	0	0	0	0	0	0	0	0	0	0	0	0	0	0	0
ZNF56	0.2613	0.4073	0.3258	0.3297	0.4595	0.2133	0.3223	0.3068	0.1938	0.4691	0.3916	0.4806	0.3323	0.4672	0.366	0.3174	0.5312	0.3804	0.3026	0.3325	0.4553	0.3741	0.372	0.4831	0.3605	0.3662	0.2968	0.3764	0.2507	0.5066	0.569	0.427	0.51	0.313	0.2484	0.2998	0.2926	0.2709	0.2914	0.4389	0.2554	0.3075	0.2737	0.5055	0.2199	0.3394	0.472	0.4723	0.2589
TRAV1-1	0.3818	0	0	0	0	0.0493	0.0523	0	0.0582	0	0	0	0.1174	0.0891	0.0733	0	0	0.0272	0	0	0.0421	0	0.0276	0	0	0.083	0.0425	0	0.035	0.1268	0.1036	0.0546	0	0	0	0	0.2068	0.1085	0	0	0	0.0462	0	0.031	0.055	0.2124	0	0.0737	0
COL21A1	3.2383	0.5599	0.136	0.0775	0.2428	0.2124	0.469	0.655	0.4473	0.2851	0.2323	0.3495	0.4096	0.9223	0.3159	0.4288	0.2929	0.449	0.7668	0.5872	0.2721	0.1942	0.2644	0.3121	0.7851	1.7113	0.2504	0.2745	0.3437	0.2469	0.2673	0.2538	0.3601	0.3139	0.2732	0.3197	0.085	0.2431	0.3097	0.1071	0.1845	0.2331	0.5934	0.181	0.3091	0.7733	0.2427	0.2466	0.0942
NAT8L	0.0659	27.766	2.7427	11.5463	14.5417	3.7096	9.4075	4.3956	2.3112	4.2897	3.8198	8.3518	7.4755	16.493	2.9987	5.6217	32.2087	15.9671	16.2141	22.1259	5.611	17.7389	18.5859	21.8211	16.4753	3.463	5.2024	24.2461	3.8907	7.6447	24.1659	7.9704	23.8869	5.8081	4.4404	6.7855	25.174	10.7787	12.1163	12.8138	14.7539	11.2978	13.7566	35.0197	8.6297	11.7078	26.3158	18.8615	16.6926
HLA-DOA	13.5304	10.1082	4.854	9.9475	4.9792	15.2468	10.6978	9.6445	9.5792	9.3319	11.1416	8.4336	13.9698	10.754	10.7348	5.3329	11.4278	3.4104	12.3256	9.1384	7.3229	8.0102	12.2032	5.0713	6.7106	10.7814	11.9889	6.8999	7.0117	7.1857	9.1919	6.7509	6.5081	4.9447	4.7871	4.5192	7.3446	5.4947	6.7493	5.2827	9.0117	7.0614	6.9884	6.5775	4.5082	9.4388	5.9703	12.3989	6.4187
AL356747.1	0	0	0	0	0	0	0	0	0	0.011	0	0	0	0	0	0	0	0	0	0	0	0	0	0	0	0	0	0	0	0	0	0	0	0	0	0	0	0	0	0	0	0	0	0	0.0159	0	0	0	0
ST18	0.0347	0	0.0679	0.0037	0.0629	0.0429	0.0855	0.0691	0.0539	0.1058	0.0431	0.0136	0.008	0.0121	0.1816	0.0448	0.0023	0.003	0.0089	0.0036	0.1146	0.0104	0.006	0.0082	0.0053	0.0158	0.0647	0.0702	0.0725	0.1082	0.0127	0.0089	0.0151	0.0775	0.0511	0.068	0.0028	0.034	0.0692	0.0184	0.0142	0.0327	0.0061	0.0059	0.0405	0.0162	0.0058	0.0251	0.0038
RNU7-188P	0	0	0	0	0	0	0	0	0	0	0	0	0	0	0	0	0	0	0	0	0	0	0	0	0	0	0	0	0	0	0	0	0	0	0	0	0	0	0	0	0	0	0	0	0	0	0	0	0
AP004607.4	0	0	0	0	0	0	0	0	0	0	0	0	0	0	0	0	0	0.0073	0.0125	0	0	0.0093	0	0	0	0	0	0	0	0	0	0	0	0	0	0	0	0	0	0	0	0	0	0	0	0	0	0	0.0095
TARDBPP1	0	0.0137	0	0	0	0	0	0	0	0	0	0	0	0	0	0	0	0	0	0.0108	0	0	0	0	0	0	0	0	0	0	0	0	0	0	0	0	0	0	0	0	0	0	0	0	0	0	0	0	0
HMOX2	18.9684	13.1387	23.7012	17.1349	16.4457	18.0066	14.7322	17.5054	15.4002	16.3715	15.7106	11.2588	15.0416	11.4915	20.9062	13.4547	12.1175	13.6616	13.4264	15.1171	16.0068	14.6392	16.8093	16.3547	11.4913	11.1389	12.7449	13.9717	18.8741	18.2088	13.6299	15.2817	13.3404	17.2889	17.0644	13.8818	18.3387	15.5443	15.0468	15.398	15.1561	14.5132	17.4949	13.3263	14.7665	13.3578	12.7809	12.889	15.5501
SCAI	0.4375	1.4906	0.4311	1.2989	0.808	0.652	0.8247	1.1651	0.7342	0.883	1.1879	1.3172	0.8722	1.8033	0.6139	0.9233	1.8056	1.1396	1.2898	1.1262	1.0465	1.4579	1.3049	1.1856	1.1442	0.9448	0.5477	1.1405	0.5087	0.8758	1.2912	1.075	1.2334	0.8434	0.7821	1.0589	0.9203	0.961	0.8736	1.0275	1.146	0.925	1.0575	1.9325	1.0196	1.0806	1.6265	1.4938	1.0576
HMGN1P12	0	0	0	0	0	0.0991	0	0.0823	0	0.1531	0.0815	0	0	0	0	0	0	0	0.0937	0	0.0846	0	0	0.1216	0	0	0	0	0.0704	0.2549	0	0	0	0	0	0	0	0	0	0.0716	0	0	0.0751	0	0	0.0854	0	0	0
RNU6-615P	0	0	0	0	0	0	0	0	0	0	0	0	0	0	0	0	0	0	0	0	0	0	0	0	0	0	0	0	0	0	0	0	0	0	0	0	0	0	0	0	0	0	0	0	0	0	0	0	0
TRAJ33	0.2917	0	0	0	0	0	0	0	0	0	0	0	0	0	0	0	0	0	0	0	0	0	0	0	0	0	0	0	0	0	0	0	0	0	0	0	0	0	0	0	0	0	0	0	0	0	0	0	0
AC106017.2	0	0	0	0	0	0	0	0	0.0157	0	0	0	0	0	0	0	0	0	0	0	0.0114	0	0	0	0	0	0	0	0	0	0	0	0	0	0	0	0	0	0	0	0	0	0	0.0167	0	0	0	0	0.0095
UNC93B3	0.0484	0.0241	0.0558	0.039	0.0643	0.1968	0.0299	0.1402	0.0996	0.1087	0.0694	0.0317	0	0.0508	0.1046	0	0.0479	0.031	0.0532	0.095	0.072	0.1579	0.2519	0.069	0.0883	0.0947	0.0485	0.0905	0.1999	0.1206	0.0887	0.1246	0.0843	0.1226	0	0.0332	0.0885	0.031	0.0713	0.0203	0.1226	0.0791	0	0.1768	0.0314	0.0485	0.0611	0.1262	0.0605
CNTFR	0.539	0.6621	0.4571	0.1659	1.9051	0.2026	1.6428	1.1173	1.1745	1.5158	1.9097	2.3444	3.1814	0.3163	0.6985	0.9213	0.4158	0.1881	1.054	1.499	1.8398	0.4717	0.2371	0.4293	2.2109	9.4844	0.3966	1.3787	1.0602	0.9399	1.5387	0.8464	0.9933	2.0279	1.0117	1.0532	3.9023	0.9631	0.7788	0.4594	0.9632	1.2686	0.4608	0.11	1.5119	5.4526	0.4298	1.6732	0.4227
IGLJ2	0.19	0.0945	0	0	0	0	0	0	0.4563	0	0.0909	0	0.263	0	0.0821	0	0	0	0	0	0.1885	0	0	0	0	0.093	0.1902	0	0.1569	0	0	0	0	0	0	0	0.1158	0	0	0.0798	0	0	0	0	0	0.0952	0	0.0825	0
ZNF549	0.9319	0.8483	0.5312	1.4151	1.0424	1.0596	0.9618	1.0935	0.9503	0.8512	0.9595	1.2525	1.2972	1.1783	0.9244	0.886	1.3606	0.8746	1.5047	0.9887	1.0986	1.6756	1.2307	0.7153	0.9214	1.1502	0.7946	1.0575	0.7221	1.0054	1.1663	0.8186	1.1058	0.8353	0.9978	1.0851	0.9872	1.0567	1.2519	0.9739	1.3871	0.8019	1.1209	1.4085	0.8999	1.0175	1.2454	1.0836	0.8661
SYPL1P1	0	0	0	0	0	0	0	0	0	0	0	0	0	0	0	0	0	0	0	0	0	0	0	0	0	0	0	0	0	0	0	0	0	0	0	0	0	0	0	0	0	0	0	0	0	0	0	0	0
OR5D17P	0	0	0	0	0	0	0	0	0	0	0	0	0	0	0	0	0	0	0	0	0	0	0	0	0	0	0	0	0	0	0	0	0	0	0	0	0	0	0	0	0	0	0	0	0	0	0	0	0
RNU6-576P	0	0	0	0	0	0	0	0	0	0	0	0	0	0	0	0	0	0	0	0	0	0	0	0	0	0	0	0	0	0	0	0	0	0	0	0	0	0	0	0	0	0	0	0	0	0	0	0	0
AP003049.1	0	0	0	0	0	0	0	0	0	0	0	0	0	0	0	0	0	0	0	0	0	0	0	0	0	0	0	0	0	0	0	0	0	0	0	0	0	0	0	0	0	0	0	0	0	0	0	0	0
RNU6-735P	0	0	0	0	0	0	0	0	0	0	0	0	0	0	0	0	0	0	0	0	0	0	0	0	0	0	0	0	0	0	0	0	0	0	0	0	0	0	0	0	0	0	0	0	0	0	0	0	0
AC117500.5	0	0	0	0	0	0	0	0	0	0	0	0	0	0	0	0	0	0	0	0	0	0	0	0	0	0	0	0	0	0	0	0	0	0	0	0	0	0	0	0	0	0	0	0	0.0734	0	0	0	0
SOCS5P1	0	0	0	0	0	0	0	0	0.012	0	0	0	0	0	0	0	0	0	0	0	0	0	0	0	0	0	0	0	0	0	0	0	0	0	0	0	0	0	0	0	0	0	0	0	0	0	0	0	0
ELL2	13.9319	3.6597	9.9976	4.6476	6.4681	5.3563	7.2388	5.5001	5.8353	6.4842	6.1735	3.8242	6.3173	2.9853	9.8921	6.6824	4.8631	20.2206	8.1015	3.5653	4.1957	10.1113	2.7279	4.1985	3.956	7.7184	4.5917	3.75	8.2736	5.8885	6.9783	6.0081	4.4221	4.7944	9.3652	8.4187	3.3585	4.659	5.6753	3.1734	7.6965	4.2589	5.2534	3.281	7.1461	6.1424	3.2308	4.3818	4.4327
AL078581.2	1.3206	2.5779	2.6514	1.9291	1.6887	1.534	1.5085	3.3055	1.3085	2.3274	2.4316	2.8165	2.64	3.0307	1.7748	2.1982	2.4691	2.4466	1.6125	1.1898	2.0862	1.6745	1.6858	1.1852	3.2101	2.0577	1.3706	1.921	1.7365	2.0469	1.9109	3.3352	2.0856	1.239	2.0645	2.9478	1.4901	1.7516	2.3066	2.9166	1.6274	1.7573	1.2064	3.6797	1.4597	1.4693	2.0972	3.2291	0.978
HS2ST1	10.6525	7.0349	4.7344	5.3444	5.3228	5.6264	5.6193	5.9499	7.2245	5.2917	7.0973	6.43	6.2172	7.7823	6.4755	5.4974	7.0554	6.7642	7.0138	8.5194	5.2667	6.1169	9.4222	5.9211	5.6625	5.6351	5.3498	6.7432	5.4804	5.3865	5.4272	5.9583	6.0179	4.921	5.2507	5.5919	4.7401	5.568	6.3849	6.3704	5.948	5.6856	6.0877	8.378	6.1834	5.8637	7.4106	6.5869	7.8346
AC006547.3	0	0	0	0	0	0	0	0	0	0	0	0	0	0	0	0	0	0	0	0	0	0	0	0	0	0	0	0	0	0	0	0	0	0	0	0	0	0	0	0	0	0	0	0	0	0	0	0	0
OR1J1	0	0	0	0	0	0	0	0	0	0	0	0	0	0.018	0	0	0.017	0.011	0.0566	0	0.034	0.014	0	0	0	0	0	0	0	0	0	0.0221	0	0.0217	0	0	0.0209	0	0	0	0.0248	0	0	0.0125	0.0223	0	0	0	0
NFE2L2	24.4382	42.027	19.5218	54.0202	40.9016	40.8981	28.9339	39.381	39.0621	37.8613	56.6316	33.7564	44.5254	35.2531	43.6841	26.8313	30.8862	30.3316	45.7993	32.4229	32.0975	44.5863	33.3529	33.3758	27.8073	37.8734	34.9976	30.4196	20.8394	41.067	34.417	37.3019	32.2404	27.7216	23.5473	31.4549	23.2417	30.1508	30.1965	26.3627	53.4941	30.7831	29.8513	28.2813	29.6709	22.8266	31.0203	30.953	33.3551
AC022272.1	0.2354	0.1064	0.0741	0.0345	0.1989	0.0497	0.1056	0.186	0.1762	0.1345	0.1432	0.056	0.1777	0.0674	0.0925	0.1658	0.1695	0.0961	0.1882	0.0336	0.1486	0.157	0.0139	0.0915	0.1366	0.1047	0.1499	0.06	0.0707	0.1493	0.1829	0.0275	0.1676	0.1626	0.2366	0.3225	0.0261	0.0547	0.1051	0.1618	0.1703	0.0466	0.0943	0.1563	0.361	0.1072	0.1619	0.0372	0.0535
AL353708.3	0.0168	0.3511	0.1164	0.3113	0.134	0.1367	0.2282	0.1948	0.1153	0.151	0.2572	0.088	0.1862	0.2296	0.0581	0.1824	0.4993	0.5931	0.4065	0.2507	0.1334	0.6031	0.3718	0.8868	0.1686	0.0658	0.1851	0.173	0.0417	0.134	0.9033	0.887	0.3366	0.2556	0.2366	0.1382	0.4303	0.172	0.0826	0.3813	0.4379	0.3112	0.6221	0.5158	0.1309	0.1852	0.5513	0.4528	0.4763
FAM47B	0	0	0	0	0	0	0	0.0076	0	0	0	0	0	0	0	0.0122	0	0	0	0	0	0.0064	0	0	0	0	0	0	0	0	0	0	0	0	0	0	0	0	0.0077	0	0	0	0	0	0	0	0	0	0
CDK7	10.8201	6.7217	7.661	10.1608	6.8733	10.154	7.1839	7.5691	9.0466	8.3303	8.364	8.3505	7.7735	7.1204	8.9378	7.6698	6.6496	4.2376	6.5809	6.217	6.6432	6.8114	7.5916	5.6316	5.8037	7.3202	6.1517	6.0505	6.6664	7.4002	8.0341	9.3517	6.4931	5.8322	8.4741	8.674	8.262	6.9988	8.6765	6.8621	8.8324	8.1833	6.3605	6.6716	7.2789	5.438	6.3889	8.5983	7.4612
LINC02885	0.0098	0.0194	0.079	0.0079	0.0779	0.0511	0.0905	0.0425	0.0973	0.0571	0.187	0.1216	0.0609	0.0103	0.0296	0.0152	0	0.0125	0.0054	0.0153	0.0291	0.008	0.0032	0.007	0.0134	0.0096	0.0685	0.0412	0.0283	0.0682	0.006	0.0692	0.017	0.1115	0.0491	0.0402	0.0238	0.0876	0.0625	0.0164	0.0035	0.0426	0	0.0036	0.2157	0	0.0493	0.017	0
RN7SL491P	0.1236	0	0	0	0	0	0.0763	0	0	0	0	0	0	0	0	0	0	0.0396	0	0	0.0613	0	0	0	0	0	0	0.0578	0	0	0	0	0.0538	0.0783	0	0	0	0	0	0	0	0	0	0	0	0	0	0.0537	0
AC136628.2	0	0	0	0	0	0	0	0	0	0	0	0	0	0	0	0	0	0	0.016	0	0	0	0	0	0	0	0	0.0136	0	0	0	0	0	0	0	0	0	0	0	0	0	0	0	0	0	0	0	0	0
CDK13	2.4108	2.3673	1.4811	2.3548	1.9582	2.3932	2.0159	2.28	1.9758	2.1985	2.3534	2.3772	2.4345	2.5859	2.2189	2.0247	2.5789	1.8403	2.1825	2.0832	2.2762	2.0428	1.8182	1.6783	2.3128	2.3422	1.7672	2.0151	1.7229	2.2501	2.1361	1.8399	2.5836	2.0328	1.9226	2.0995	1.9369	2.0571	2.1623	2.0164	2.489	1.9306	1.7066	2.7473	1.9704	2.1821	2.9945	2.437	1.6389
AL031597.1	0	0	0	0	0	0	0	0	0	0	0	0	0	0	0	0	0	0	0.0423	0	0	0	0	0	0.0351	0	0.0385	0	0	0	0	0	0	0.0975	0	0	0	0	0.0756	0	0	0	0	0	0.0499	0	0.0485	0	0
IGLL1	0.0185	0	0.0214	0	0	0	0	0.0179	0.0127	0	0.0177	0	0.0513	0	0.064	0.0287	0	0.0119	0.2035	0	0.0551	0.0151	0	0	0	0.0362	0	0	0.107	0.0369	0	0.0238	0	0.0235	0	0	0.0226	0	0	0	0.0134	0.0202	0	0.0135	0.0481	0.0742	0.0234	0	0
NOP56P2	0	0	0	0	0	0	0	0	0	0	0	0	0	0	0	0	0	0	0	0	0	0	0	0	0	0	0	0	0	0	0	0	0	0	0	0	0	0	0	0	0	0	0	0	0	0	0	0	0
BCAM	69.995	308.086	89.4373	316.784	145.301	205.191	135.078	141.571	83.3037	110.756	208.054	98.2867	182.213	250.055	131.455	52.7774	197.805	270.285	158.695	139.454	91.1282	300.332	152.623	304.354	158.761	131.697	123.128	154.56	75.5009	122.476	252.213	285.542	208.103	100.587	89.7727	108.269	192.341	133.026	159.972	102.356	104.28	140.802	249.336	160.455	141.394	182.558	209.765	153.307	227.862
SPIRE1	11.4129	8.0053	4.1814	8.1885	9.4151	4.5866	7.5756	7.6688	5.4383	5.2617	7.4018	9.6057	9.82	5.2592	5.4218	6.0525	6.0756	5.5119	5.5089	6.8924	6.4749	4.4119	6.7383	2.7253	8.1734	5.6193	5.4374	8.3089	4.3408	7.6178	3.9072	5.6928	8.6648	6.694	6.1663	6.3642	4.9049	6.5677	6.2433	6.8573	6.5171	6.2365	3.7722	9.3238	7.5912	6.7376	8.0749	6.8161	4.533
SNX20	1.42	0.046	0.1301	0.1513	0.0499	1.2732	0.132	0.2429	0.8253	0.2908	0.5171	0.1552	0.8566	0.5103	0.6671	0.0986	0.0601	0.0631	0.1716	0.2156	0.8233	0.0377	0.3555	0.0742	0.1845	0.8885	0.4602	0.1055	0.2698	0.2766	0.0989	0.1079	0.0931	0.2418	0.0727	0.1109	0.363	0.1887	0.2302	0.2672	0.2469	0.255	0.349	0.0359	0.1576	0.3996	0.0766	0.2462	0.0723
AC010082.1	0	0	0	0	0	0	0	0	0	0	0	0	0	0	0	0	0	0	0	0	0	0	0	0	0	0	0	0	0	0	0	0	0	0	0	0	0	0	0	0	0	0	0	0	0	0	0	0	0
CES1P1	0.2602	0.0052	0.012	0.1424	0	0.0242	0.0257	0.005	0.1857	0.0421	0.0149	0	0.0576	0	0	0.0081	0.0052	0.1168	0.0286	0.0163	0	0	0	0.0074	0.0142	0.0204	0	0.0049	0.0086	0.0467	0	0.0871	0.1042	0.0066	0.0105	0	0.0317	0.0067	0.0256	0.0087	0.1092	0.0453	0.0046	0.0114	0.0405	0.1616	0.0985	0.0723	0.1171
HCRTR2	0	0.1684	0.0879	0.0341	0.5509	0.0098	0.7834	0.1144	0.0348	0.2129	0.0567	1.2965	0.0703	0.1245	0.6949	0.5774	0.2179	0.3747	0.2605	0.6113	0.1428	0.1725	0.2258	0.0483	0.1389	0.0249	0.1949	1.2431	0.1258	0.2194	0.3928	0.5229	0.1621	0.3861	0.2213	0.3943	0.7326	0.3249	0.2246	0.5191	1.6291	0.3503	0.0522	0.1299	0.5054	0.373	0.1175	1.78	0.0776
RNA5SP422	0	0	0	0	0	0	0	0	0	0	0	0	0	0	0	0	0	0	0	0	0	0	0	0	0	0	0	0.1401	0	0	0	0	0	0	0	0	0	0	0	0	0	0	0	0	0	0	0	0	0
AC034229.2	0	0	0	0	0	0	0	0	0	0	0	0	0	0	0	0	0	0	0	0	0	0	0	0	0	0	0	0	0	0	0	0	0	0	0	0	0	0	0	0	0	0	0	0	0	0	0	0	0
METTL2A	1.809	2.3702	2.6051	3.4143	2.4471	2.835	2.3536	2.6048	2.2394	3.0313	2.9546	2.5376	3.0721	3.3712	2.6408	2.4491	3.2417	2.4386	2.6793	2.5598	2.6452	2.8179	2.4982	2.9306	2.7081	2.515	1.8652	2.805	1.8177	2.8592	3.3765	3.1033	3.0264	1.6723	2.1603	2.9693	2.8031	2.8257	2.7299	3.0846	2.7543	2.4478	2.9056	3.497	2.8262	2.3606	3.255	3.2198	2.7763
ADIPOQ-AS1	0	0	0	0	0	0	0	0	0	0	0	0	0	0	0.0042	0	0	0	0	0	0	0	0	0	0	0.0095	0.0048	0	0	0	0.0118	0	0	0.0061	0	0	0	0	0	0	0	0	0	0	0	0.0048	0	0.0042	0
AC007652.3	0	0	0	0	0	0	0	0	0	0	0	0	0	0	0	0	0	0	0	0	0	0	0	0	0	0	0	0	0	0	0	0	0	0.0293	0	0	0	0	0	0	0	0	0	0	0	0	0	0	0
AC011824.2	0	0.1874	0.0579	0.0708	0.05	0.0292	0.0465	0.0364	0.0345	0.0226	0.036	0.1151	0.0522	0.1055	0.0326	0.0584	0.0622	0.0564	0.0828	0.0197	0.0748	0.1126	0.0572	0.1611	0.0916	0.172	0.1257	0.0352	0.0207	0.0125	0.0767	0.1131	0.0765	0.0477	0.0126	0.0344	0.0153	0.0321	0.0247	0	0.0182	0	0.0775	0.156	0.0326	0.0629	0.0792	0.0655	0.0942
WWTR1-IT1	0	0.11	0	0.0594	0.0979	0.1713	0.0455	0	0.0253	0.1655	0.0705	0.0483	0.1531	0.0774	0	0.1714	0.146	0.1182	0.1216	0.0289	0.1463	0	0.024	0	0.2017	0.1804	0.0369	0.1034	0	0.1102	0.045	0.1898	0.0963	0.1401	0	0.1515	0.2247	0	0	0.0619	0.08	0.1204	0.1624	0.1616	0.0957	0.1477	0.0465	0.1602	0.0307
EPHA5-AS1	0	0.0263	0	0.0106	0	0.0154	0	0	0.0363	0.0119	0.0126	0.0173	0.0366	0	0	0	0	0.0763	0.0581	0	0	0	0.086	0	0.0241	0.0388	0	0.0124	0.0218	0	0.0484	0	0	0.0167	0	0.0543	0	0	0.039	0	0.0669	0.0432	0.0116	0.0966	0	0.0265	0.1334	0	0.011
PLA2R1	1.1572	0.6567	5.9993	0.3198	15.4671	8.9478	20.5998	20.239	18.8057	16.0702	23.5772	18.9698	9.8253	1.586	11.206	9.5577	0.4886	0.5144	1.7773	1.0763	17.598	0.4465	0.4421	0.3919	3.6264	1.1608	9.3671	8.4285	4.2974	18.2526	4.7713	8.5711	6.8939	13.7724	10.1342	16.9662	2.9919	14.5156	9.754	3.1858	1.4924	14.2171	0.3938	0.4467	12.1444	2.8486	5.5373	5.2567	0.717
ASB11	0.0053	0.0053	0.0368	0.0471	0.0071	0.2102	0.0066	0.0411	0.0329	0.0335	0.0458	0.0279	0.0368	0.028	0.1058	0.0082	0.0211	0.0137	0.0351	0	0.0158	0.0304	0.0104	0.0228	0.0097	0.0312	0.0107	0.01	0.0088	0.1326	0.0325	0.0959	0.0232	0.0135	0.0053	0.0437	0	0.0136	0.0209	0.0089	0.0231	0.0174	0.0281	0.0078	0.0207	0.0213	0.0403	0.0139	0.0222
LINC01555	0	0.1089	0.1131	0.1485	0.0383	0.0737	0.0498	0.0334	0.1028	0.264	0.0165	0.0302	0.5586	0.0363	0.0996	0.6345	0.1598	0.0629	0.076	0.4977	0.0343	0.141	0.1237	0.0658	0.678	0.0226	0.0346	0.0054	0.1571	0.0517	0.2534	0.0593	0.0552	0.0657	0.0174	0.0474	0.1686	0.0369	0.3682	0.1308	0.88	0.113	0.1117	0.6949	0.0374	0.1443	0.0364	0.0701	1.3884
LINC02842	0	0	0	0	0	0	0	0	0	0	0	0	0	0.0055	0	0	0	0	0	0	0	0	0.0069	0	0	0	0	0	0	0	0	0	0	0	0	0	0	0	0	0	0	0	0	0	0.0137	0	0	0	0
NTM-IT	0	0	0	0	0	0	0	0	0	0	0	0	0	0	0	0	0	0	0	0	0	0	0	0	0	0	0	0	0	0	0	0	0	0	0	0	0	0	0	0	0	0	0	0	0	0	0	0	0
TTPA	0.0062	0.5977	1.6936	0.0848	1.2506	0.2303	0.8332	0.9212	0.9478	1.3072	0.5331	0.7622	0.0429	0.1432	1.0759	1.1619	0.0491	0.147	0.1838	0.175	1.0571	0.096	0.2337	0.0971	0.2937	0.2485	0.7193	0.8633	1.3045	1.0186	0.121	0.2152	0.4637	0.9495	1.7933	1.0099	0.2567	1.4264	0.6148	0.3487	0.233	1.1602	0.0327	0.0407	0.7557	0.2606	0.0547	0.7051	0.0981
SLCO1B7	0	0	0	0	0	0	0	0	0	0	0	0	0	0	0	0	0	0	0	0	0	0	0	0	0	0	0	0	0	0	0	0	0	0	0	0	0	0	0	0	0	0	0	0	0	0	0	0	0
AC134407.3	0.0466	0.0309	0.009	0.0375	0.0103	0.0181	0.0192	0.0075	0	0.0489	0.0446	0.0305	0.043	0.0327	0.0269	0.012	0.0308	0.005	0.0427	0.0122	0.0694	0.0063	0	0.0111	0.0213	0.0304	0.0233	0.0073	0.0578	0.0852	0.038	0.03	0.0203	0.1083	0.0234	0.0106	0.0189	0.0497	0.0076	0.0392	0.0169	0.0085	0.0068	0.0909	0.0706	0.0389	0.0882	0.027	0.0065
SNORD124	0	0	0.1844	0	0.2123	0.3715	0	0.1544	0	0.1436	0.3057	0.2093	0	0	0	0	0	0	0	0	0.3172	0	0	0.2279	0.2915	0.1564	0	0	0	0.1593	0.3905	0	0	0	0	0.219	0	0.2045	0	0.2686	0	0.1741	0	0.3504	0.6224	0.3202	0	0	0.1332
RN7SKP3	0	0	0	0	0	0	0	0	0	0	0	0	0	0	0	0	0	0	0	0	0	0	0	0	0	0	0	0	0	0	0	0	0	0	0	0	0	0	0	0	0	0	0	0	0	0	0	0	0
VN1R5	0	0	0	0	0	0.0156	0	0	0.0092	0.0121	0.0128	0.0176	0	0	0.0116	0	0	0	0.0147	0	0.0266	0	0	0	0	0	0	0	0.0111	0	0.0328	0	0	0.034	0	0	0	0	0.0396	0	0.0097	0.0146	0	0.0098	0.0174	0.0134	0	0.0117	0
FTH1P12	0.2716	0.1201	0.174	0.2429	0.3607	0.1753	0.2979	0.1748	0.6832	0.2981	0.3463	0.0395	0.1253	0.0951	0.3911	0.2339	0.1494	0.2516	0.2653	0.1658	0.3293	0.0492	0.2159	0.043	0.0825	0.1181	0.4833	0.1693	0.5981	0.1804	0.1842	0.233	0.1313	0.4205	0.182	0.2067	0.1103	0.1544	0.2372	0.2788	0.2401	0.3286	0.2659	0.1764	0.1566	0.1511	0.1522	0.236	0.176
ATP5IF1	22.5337	67.5687	92.3754	78.9881	74.4349	39.614	71.4129	69.3013	54.2071	83.3073	55.6497	53.2205	49.3619	47.6064	53.4329	44.896	68.8971	66.0778	51.992	58.3981	63.0674	65.4072	75.2343	80.5075	58.0457	34.0098	50.3937	69.9	57.2307	62.4967	91.234	98.2758	60.9047	57.6208	60.8203	57.5663	79.7303	78.0516	69.6279	67.2802	72.1562	67.913	66.0434	60.6237	68.5157	47.4477	63.9632	66.043	62.3098
AP001528.2	2.9686	2.8147	2.0013	2.855	4.6081	2.1106	3.7445	3.894	2.6684	3.7636	3.9197	3.7043	4.9304	1.7416	2.379	4.0773	4.0885	2.2353	2.5143	2.6991	4.2647	2.4199	1.7408	2.6702	3.2846	6.3998	3.5653	3.8244	2.0412	3.2997	4.7119	3.0885	3.7772	3.2867	2.3817	4.459	3.3681	4.1963	4.3298	3.5895	2.8174	4.1627	1.6051	2.1983	3.0085	4.095	2.795	4.1173	2.3114
TLR5	1.9117	4.7283	0.4936	3.6419	1.5078	1.3439	1.5812	1.5655	1.4294	1.338	1.7167	2.6174	2.7739	4.666	1.0739	1.5831	4.7191	3.9856	4.1145	6.4379	1.3588	4.7119	6.44	4.0216	3.0658	1.9125	1.4248	3.8591	1.1541	1.4999	2.6308	1.8399	4.25	1.0541	1.1109	1.9559	2.9482	1.697	2.1741	3.9338	4.9434	1.5359	4.1335	5.1772	1.5068	3.2386	6.5361	3.9286	4.3253
SLC25A30-AS1	0.1186	0.1887	0.1915	0.0955	0.063	0.4684	0.1756	0.5268	0.1302	0.3408	0.2495	0.4036	0.197	0.2242	0.2254	0.2574	0.2113	0.0913	0.1304	0.1117	0.353	0.1547	0.1234	0.1691	0.2162	0.0928	0.1425	0.2884	0.0783	0.1655	0.3186	0.5799	0.2477	0.3906	0.1669	0.065	0.2602	0.4551	0.2331	0.1793	0.2402	0.4132	0.1463	0.2079	0.3386	0.3088	0.2992	0.1649	0.0791
AC112191.1	0	0	0	0.0191	0	0	0	0	0	0	0	0	0	0	0	0	0	0	0	0	0	0	0	0	0.0216	0	0	0	0	0	0	0	0	0	0.0238	0	0	0	0.0233	0	0	0	0	0.0347	0	0.0238	0	0	0
AL445231.1	0.0427	0.221	0.1084	0.1582	0.1135	0.139	0.1687	0.066	0.0821	0.1381	0.2043	0.2125	0.1538	0.2064	0.1181	0.1324	0.1184	0.2411	0.2348	0.1744	0.1695	0.1881	0.1445	0.0609	0.0935	0.1421	0.0684	0.0879	0.1411	0.1618	0.073	0.088	0.1041	0.2273	0.1031	0.0819	0.1979	0.153	0.2015	0.1938	0.1422	0.1303	0.2409	0.1498	0.1663	0.1284	0.1185	0.2079	0.2136
CTAGE4	0.0707	0.0639	0.0371	0.2483	0.0683	0.0299	0.0317	0.0248	0.0353	0.0635	0.0553	0.0841	0.08	0.0202	0.111	0.0199	0.0763	0.0948	0.0212	0.1059	0.0574	0.1414	0.0334	0.0183	0.0234	0.0251	0.0386	0.0901	0.0477	0.1601	0.0392	0.0661	0.0895	0.0244	0.0129	0.0792	0.094	0.0575	0.0189	0.0216	0.0465	0.056	0.1075	0.1126	0.025	0.0322	0.1702	0.067	0.166
HSFX2	0.0169	0.0252	0	0.0068	0.0112	0.0393	0.0209	0	0.0174	0.0076	0	0.0332	0.0468	0	0	0	0.0251	0.0217	0.0465	0.0199	0	0.0414	0.0165	0	0.0231	0.0414	0	0	0.007	0.0253	0	0	0.0442	0.0107	0	0.0695	0	0.0108	0.0083	0	0.0061	0.0276	0	0.0927	0.011	0.0423	0	0.0073	0.0211
ZNF761	2.8878	2.3516	1.2682	2.2983	1.9468	1.9708	1.4513	2.2202	1.9992	2.0036	2.5518	2.3442	2.1477	2.6138	2.1911	1.8919	2.3055	1.7041	2.2349	2.5886	2.1139	2.0095	3.2966	1.858	1.6571	2.195	1.3046	1.8575	1.5913	2.1117	2.4252	2.1031	2.4797	1.6585	1.8448	2.1135	2.2188	1.913	1.8935	2.0481	2.1466	1.6219	2.2003	2.4354	2.1095	1.7788	2.3969	2.7937	2.1131
FAM180A	0.0798	2.679	1.6188	0.0642	5.1054	1.2285	3.4712	2.1065	2.7834	2.7651	5.7618	2.4114	2.1174	3.0459	2.2987	1.8865	2.9102	1.348	2.4489	3.6278	1.3328	0.9435	0.7743	1.4222	1.437	1.9199	1.2516	1.6671	1.0325	4.971	1.47	1.8657	2.5297	3.8081	3.249	1.5581	0.7539	1.7271	1.0065	1.4302	1.3232	1.2167	1.1544	1.409	5.498	2.6776	2.0888	1.9531	2.1282
AC007458.1	0	0	0	0	0	0	0	0	0	0	0	0	0	0	0	0	0	0	0	0	0	0	0	0	0	0	0	0	0	0	0	0	0	0	0	0	0	0	0	0	0	0	0	0	0	0	0	0	0
RCC2P2	0	0	0	0.0146	0	0	0	0	0	0	0	0	0	0	0	0	0	0	0	0	0	0	0	0	0	0	0	0	0	0	0	0	0	0	0	0	0	0	0	0	0	0	0	0	0	0	0	0	0
AL359385.1	0	0	0.0525	0	0	0	0	0	0	0	0	0	0	0	0	0	0	0	0.0501	0.0358	0	0	0	0	0	0	0	0	0.0376	0.0454	0	0	0	0	0.0916	0	0	0	0	0	0	0	0	0	0	0	0	0	0
CRISP1	0.0083	0	0	0.0133	0	0.0096	0	0	0.0057	0	0	0	0	0.0957	0	0.0128	0	0	0.0728	0	0	0.0946	0.0054	0	0.0076	0	0.0249	0.0077	0	0	0	0.0213	0	0	0	0	0	0.0106	0	0	0	0	0.0219	0.0061	0	0	0	0.0072	0.0138
AL136309.3	0.026	0.0258	0	0.0209	0	0	0.0321	0	0.0178	0.0233	0.0497	0	0	0.0273	0	0	0	0	0	0	0.0258	0	0	0	0.0711	0	0	0	0	0	0	0.0334	0.0226	0	0	0.0356	0.0317	0	0.0255	0	0	0.0566	0.0229	0	0	0	0	0	0.0216
AC017099.2	0.4507	0.0112	0.039	0.0453	0.015	0.0262	0.0139	0.0109	0	0.0202	0.0754	0.0147	0.0468	0.0237	0.0584	0.0349	0.0781	0.0795	0.1486	0.0265	0.0112	0.3306	0	0.1445	0.0514	0.0441	0.0113	0.0105	0.0093	0.0112	0.1788	0.029	0.0294	0.0285	0.0113	0.0309	0.0275	0	0.0443	0.0379	0.1141	0.0123	0.0298	0.0658	0	0.079	0.0142	0.0391	0.1877
TGFA-IT1	0	0	0	0	0	0	0	0	0	0	0	0	0	0	0	0	0	0.0245	0.0419	0	0	0	0	0	0.0348	0	0	0	0	0	0	0	0	0	0	0	0.093	0	0	0	0	0	0	0	0	0	0.0481	0.0663	0
MIR3677	0	0.5512	1.5984	0.8924	3.3124	0.3219	0.6839	0.5352	0.3802	0.4977	0	0.3627	1.5344	1.1643	0.7184	0	0.5487	1.7774	3.655	0.87	0.8248	1.5815	0.9012	3.5556	0.7579	0.5423	0.5548	1.5551	0	0	2.7072	0.7132	1.206	1.4042	0.2786	1.1389	0.3378	0	0	0.6984	0.401	1.5088	1.2208	0.6073	0.7193	0.5551	1.7477	1.2038	0.6928
AF111167.2	0.2663	1.8497	0.9876	1.7676	1.137	0.3569	1.5113	0.9177	0.6576	1.0557	0.7873	1.5925	0.6634	1.2822	0.7469	1.2508	3.1226	2.2885	1.6974	1.5336	1.1419	2.2743	1.8757	2.2834	1.5797	0.4449	0.734	1.8505	1.0284	0.9879	1.6457	1.1491	1.6187	0.7213	1.1817	0.9316	0.9486	1.2209	1.2478	1.342	1.5647	1.7708	1.0863	2.2354	1.0898	1.2881	1.4829	2.2422	2.154
MIR548A1HG	0	0.0166	0	0	0	0.0679	0.0103	0.0161	0.0057	0.0075	0.016	0.0109	0.0462	0	0.0361	0.0129	0.0165	0.0214	0.0275	0	0.0248	0.0068	0.0109	0	0.0076	0	0	0	0.0138	0	0.0408	0	0.0073	0	0	0	0.0305	0.0107	0.0246	0.007	0.0483	0.0091	0.0221	0.0183	0	0.0167	0.0105	0.0145	0.0209
AC133637.1	0.0108	0	0	0	0	0	0	0.0104	0	0	0.0103	0	0	0	0	0	0	0	0	0	0	0	0	0	0.0099	0	0	0	0	0	0	0	0	0	0	0	0	0	0	0	0	0	0	0	0	0	0	0	0
KRT8P47	0	0	0	0	0	0	0	0	0	0	0	0	0	0	0	0	0	0	0	0	0	0	0	0	0	0	0	0	0	0	0	0	0	0	0	0	0	0	0	0	0	0	0	0	0	0	0	0	0
RPS26P45	0	0	0	0	0	0	0	0	0	0	0	0	0	0	0	0	0	0	0	0	0	0	0	0	0	0.0479	0	0	0.0404	0	0.0597	0	0	0.1239	0.0492	0	0	0	0.0481	0.0822	0	0.0533	0	0	0	0	0.0617	0	0
OR7E99P	0	0	0.0208	0.0145	0	0	0	0	0.0124	0	0.0172	0	0	0	0	0	0.0179	0	0.0396	0	0	0	0	0	0	0	0	0	0	0.018	0	0	0	0	0	0	0.044	0	0	0	0.013	0	0	0	0	0.0181	0	0	0
AC114300.1	0	0	0	0	0.0789	0	0	0	0	0	0	0	0	0	0	0	0	0.0381	0	0	0	0	0	0	0	0	0	0	0	0	0	0.0764	0	0	0	0	0	0	0	0	0	0	0	0	0	0	0	0	0
MIR183	0	0	0	0	0	0	0	0	0	0	0	0	0	0	0	0	0	0	0	0	0	0	0	0	0	0	0	0	0	0	0	0	0	0	0	0	0	0	0	0	0	0	0	0	0	0	0	0	0
SIX6	0	0	0	0	0	0	0	0	0	0	0	0	0	0	0	0	0	0	0	0	0	0.0052	0.0083	0	0	0	0.0064	0	0	0	0	0.0083	0	0	0	0	0	0	0	0	0	0	0	0	0.1831	0	0	0	0.0053
AL359436.1	0	0	0	0.1154	0	0	0.0354	0	0	0.0257	0	0.075	0.0397	0.0301	0	0	0	0.0368	0.0315	0	0.0284	0	0.0373	0	0.0261	0.0281	0.0287	0	0.0473	0.0286	0	0	0.025	0	0.0288	0	0	0	0	0	0.0207	0	0	0	0.1116	0	0	0.0249	0
PPIAP20	0.4927	0.1225	0	0	0.1636	0	0	0.1189	0.169	0	0	0	0	0	0	0	0	0	0	0	0.2444	0	0	0	0.1123	0.1205	0.2466	0.1152	0	0.1227	0	0	0.1072	0	0	0	0	0.1576	0.121	0.2069	0	0	0	0.1799	0	0.1233	0.3107	0.107	0.1026
NPM1P50	0	0	0	0	0	0	0	0	0	0	0	0	0	0	0	0	0	0	0	0	0	0	0	0	0	0	0	0	0	0	0	0	0	0	0	0	0	0	0	0	0	0	0	0	0	0	0	0	0
AC245052.2	0	0	0	0	0	0	0	0	0	0	0	0	0	0	0	0	0	0	0	0.0399	0.1009	0	0	0	0	0	0	0	0	0	0	0	0	0	0	0	0.062	0	0	0	0	0	0	0	0	0	0	0	0
FGFBP3	0.2345	0.8421	0.2329	0.9123	0.7698	0.3026	0.5384	0.5597	0.3351	0.5614	0.3923	0.4518	0.6311	0.8346	0.3827	0.5552	1.5538	1.0777	1.3171	0.9661	0.4264	1.5398	0.61	0.9842	0.855	0.4525	0.3781	0.7005	0.3657	0.3245	1.1452	0.8716	0.6859	0.363	0.3208	0.4194	0.6588	0.3249	0.5696	0.3775	1.1638	0.6028	0.9525	0.7945	0.6001	0.6131	0.6079	0.7809	0.8684
AL512326.1	0	0	0	0	0	0	0	0	0	0	0	0	0	0	0	0	0	0	0	0	0	0	0	0	0.1075	0	0	0	0	0	0	0	0	0	0	0	0	0	0	0	0	0	0	0.0861	0	0	0	0	0
LINC01003	1.2915	4.4999	2.5226	4.3024	3.7054	1.4126	2.8494	2.6031	2.2698	2.336	2.3253	2.85	4.136	3.0593	1.9629	1.6071	4.787	6.1787	4.7346	3.6841	1.945	5.8479	2.9059	5.6169	2.4663	2.3058	1.6606	2.7858	2.7321	1.4936	5.4788	4.6333	4.0691	2.185	1.8096	1.7174	1.9874	2.4356	2.7787	3.2542	3.1708	2.5659	5.3066	3.4291	3.107	2.6242	4.3038	3.4232	6.0559
HNRNPM	22.7017	34.948	17.2328	38.3867	33.3595	34.4765	26.8633	27.878	27.3848	28.0866	31.9535	25.3883	36.1468	33.2062	30.6562	19.0515	30.2527	30.6661	30.3947	35.8297	30.5811	38.3217	29.5904	26.2624	27.9709	32.9805	26.1627	30.6592	22.4059	32.2987	28.9148	28.7283	30.3818	22.7806	24.492	22.7382	29.1594	29.3203	31.4286	21.4356	27.7492	29.6347	40.5398	31.7901	33.5352	27.9316	38.5564	27.8114	27.7557
CCDC158	0.2128	0.1101	0.3469	0.0937	0.2186	0.2439	0.2731	0.1945	0.2823	0.4026	0.3256	0.234	0.2828	0.158	0.2207	0.3606	0.191	0.131	0.1528	0.196	0.3828	0.0833	0.1458	0.0647	0.1837	0.336	0.1903	0.2176	0.2765	0.1555	0.1836	0.1789	0.1827	0.2444	0.3109	0.3693	0.1902	0.4283	0.0809	0.1311	0.1334	0.2503	0.04	0.1638	0.0921	0.2842	0.1789	0.2465	0.1962
AL031430.1	0	0	0	0	0	0	0.0197	0	0	0	0	0.0419	0	0	0.0138	0	0	0	0	0	0	0	0	0	0	0.0313	0	0	0	0	0	0	0	0.0203	0	0	0	0	0	0	0.0116	0	0	0	0	0	0	0.0139	0
CMTM6	17.5046	22.5999	16.7037	30.1333	16.3227	29.2377	15.2019	19.194	26.778	18.2399	26.7441	19.7097	31.6501	28.8802	23.1133	15.4487	23.5747	25.8197	35.9345	31.8477	17.8937	28.9489	36.9687	25.148	19.2067	22.7873	18.2744	17.426	19.0635	18.4431	22.6672	22.6549	22.6287	14.3674	14.6028	18.9104	20.4647	16.334	19.8799	23.9326	28.1118	16.1525	29.5909	23.8995	17.9079	21.3272	23.9738	21.5699	31.2317
AC130456.6	0	0	0	0	0	0	0	0	0	0	0	0	0	0	0	0	0	0	0	0	0	0	0	0	0	0	0	0	0	0	0	0	0	0	0	0	0	0	0	0	0	0	0	0	0	0	0	0	0
FABP5	2.5852	1.7371	0.7253	0.1758	0.1972	0.4667	0.3879	1.501	0.4434	0.3137	0.2672	0.583	0.4473	1.3392	0.2641	0.3384	0.7867	2.0892	1.6989	2.3234	0.2253	0.8543	1.6585	1.4815	0.9156	1.1963	0.236	0.3104	0.1442	0.235	0.7998	1.135	1.0793	0.3429	0.2194	0.2512	1.3411	0.2681	0.2489	1.181	0.9034	0.2377	1.1695	2.2775	0.6686	1.5305	1.7293	1.2519	1.5282
AC015911.1	0.2132	0	0.2459	0.1716	0	0.1238	0	0	0	0	0.2038	0	0	0	0	0	0	0.2051	0.2343	0.0837	0.1057	0	0.0693	0.1519	0.0972	0.1043	0.1067	0	0.176	0	0.1302	0.1372	0	0	0.2143	0	0	0	0	0.0895	0.0771	0.2321	0	0	0.1383	0	0	0.0926	0.1776
EGR2	2.1592	14.3765	1.5442	0.976	4.6212	1.728	2.3802	2.9334	7.5637	4.889	3.0729	3.3569	5.1971	17.801	3.2676	14.8249	25.1302	37.9754	13.9851	6.3214	2.0882	2.9102	2.7644	79.4387	99.9304	10.1483	3.9071	2.2216	3.3238	7.0565	5.6965	1.74	8.042	3.5456	0.2401	3.5196	2.6588	18.3981	1.838	0.2953	13.3298	1.011	1.4058	1.1689	2.1174	5.209	0.199	6.8647	53.5407
AL391845.2	0.4433	0	0.0186	0.0065	0.0107	0	0	0	0.0111	0	0.0154	0	0.0112	0	0.007	0.025	0	0.0052	0.0177	0	0.008	0.0329	0.0105	0.0345	0.022	0.0237	0.0081	0	0	0	0.0295	0	0.021	0	0	0	0	0	0.0079	0.0068	0.0408	0	0.0071	0	0	0.0081	0.0203	0.035	0.0134
PRPF40A	11.4294	9.8911	7.495	11.3655	8.4576	11.0467	8.6971	9.7141	10.5899	9.5707	11.7598	9.7582	11.1093	11.9102	11.1033	8.9703	11.0698	9.1808	10.2364	9.2306	9.8625	9.1403	9.9406	6.9569	8.8073	9.7347	8.0073	8.5099	7.6477	9.556	8.0575	9.4945	9.9723	7.2315	8.4284	10.0556	6.1624	8.751	9.8237	8.0856	11.0392	9.1799	8.7265	11.0301	10.0915	8.698	10.1407	11.0309	9.2104
AL109829.1	0	0	0	0	0	0	0	0	0	0	0	0	0	0.0179	0	0	0	0.0109	0	0	0	0.0555	0.0111	0	0	0	0	0	0	0	0	0	0.0148	0	0	0	0	0	0	0	0.0246	0	0.045	0.0124	0	0	0.0215	0	0
DDHD2	8.0199	9.421	3.4604	7.2269	5.7006	4.3127	4.9694	5.1341	4.7055	5.1806	6.2341	6.8893	5.7888	7.7009	4.7114	5.0553	8.7499	8.1451	7.3548	8.7777	4.8854	8.1631	8.3292	5.7529	6.4842	5.4912	4.3802	6.2615	4.5209	4.7661	7.3935	6.2536	7.2715	4.7224	4.286	5.1116	4.5225	4.5955	5.2851	5.143	7.5961	5.5407	5.6247	10.0231	4.5537	6.2294	7.8418	8.2666	7.0066
AL136119.1	0	0.0165	0.0191	0	0	0.0096	0	0.016	0	0	0.0079	0	0	0.0261	0	0	0.0082	0	0.0365	0.0326	0.0082	0.0135	0.0162	0.0118	0.0303	0	0	0	0.0137	0	0	0	0	0	0	0	0	0	0	0.007	0.012	0	0	0.0121	0	0.0249	0.0105	0.0288	0.0069
PPP2R5E	5.8503	6.3311	4.5611	6.8384	5.3354	7.4098	6.2034	5.9089	6.0366	5.8329	7.6326	6.0333	7.3903	7.3271	6.7643	5.1354	6.9003	5.6447	5.8185	6.9412	5.8732	5.2456	7.3878	5.5414	6.0014	6.9835	5.8281	6.1128	4.3731	6.598	5.6485	5.5772	7.3603	5.1234	5.4066	5.8931	4.9052	5.5767	6.255	5.7349	6.833	5.8747	5.7822	7.7596	6.2873	5.9271	7.9171	7.6509	6.8976
AC023136.1	0	0	0	0	0	0	0	0	0	0	0	0	0	0	0	0	0	0	0	0	0	0	0	0	0	0	0	0	0	0	0	0	0	0	0	0	0	0	0	0	0	0	0	0	0	0	0	0	0
ADAM20P2	0	0	0	0	0	0	0	0	0	0	0	0	0	0	0	0	0	0	0	0	0	0	0	0	0	0	0	0	0	0	0	0	0	0	0	0	0	0	0	0	0	0	0	0	0	0	0	0	0
AC022535.2	0.0581	0	0.0224	0	0	0	0	0	0	0	0	0	0	0.0407	0	0	0.0576	0	0	0	0.0192	0.0316	0.0252	0.0553	0	0.0759	0	0	0	0	0.1183	0.0249	0.0169	0	0	0	0	0.0248	0	0.0163	0	0	0.0171	0.0142	0	0.0194	0	0	0.0161
AL391256.1	0	0	0	0.0072	0.0119	0	0	0	0	0	0	0	0	0	0	0	0	0	0	0.007	0	0	0	0	0	0.0088	0	0.0084	0.0074	0	0	0	0	0.0114	0	0	0	0	0.0088	0	0.013	0	0	0	0	0	0	0	0
FAR2P4	0	0	0	0	0	0.0049	0.0052	0	0.0029	0	0.0041	0.0055	0	0	0	0.0066	0.0042	0	0	0	0.0084	0	0	0.006	0	0	0.0042	0	0	0	0	0	0.0037	0.0161	0	0	0	0.0054	0	0	0	0.0046	0	0.0031	0.077	0	0.0053	0	0
AC114781.3	0.1171	0	0	0	0	0.136	0.1445	0	0	0.2103	0.3359	0.4598	0	0	0.2024	0	0	0.0751	0.3861	0	0.1162	0	0	0.1669	0.3203	0	0	0.1095	0.0967	0.3501	0	0.1507	0.1019	0.1483	0	0.1604	0	0	0	0.0984	0	0	0.1032	0.0855	0	0	0	0	0
AC073869.5	0	0	0	0	0	0	0	0	0	0	0	0	0	0	0	0	0	0	0	0	0	0	0	0	0	0	0	0	0	0	0	0	0	0	0	0	0	0	0	0	0	0	0	0	0	0	0	0	0
AC011498.3	0	0	0	0	0	0	0	0	0	0	0	0	0	0	0	0	0	0	0	0	0	0	0	0	0	0.0572	0	0	0	0	0	0.0376	0	0	0	0	0	0	0	0	0	0	0	0	0.0379	0.0293	0	0	0
AL008723.3	0	0	0	0	0	0	0	0	0	0	0	0	0	0	0	0	0	0	0	0	0	0	0	0	0	0	0	0	0	0	0	0	0	0	0	0	0	0	0	0	0	0	0	0	0	0	0	0	0
AC233724.3	0	0	0	0	0	0	0	0	0	0	0	0	0	0	0	0	0	0	0	0	0	0	0	0	0	0	0	0	0	0	0	0	0	0	0	0	0	0	0	0	0	0	0	0	0	0	0	0	0
RNU6-705P	0	0	0	0	0	0	0.3945	0	0	0	0	0	0	0	0.1381	0	0	0.1025	0.1757	0	0	0	0	0	0.1458	0.1564	0	0.1495	0	0	0	0	0	0	0.1607	0	0	0	0	0	0	0	0	0	0	0	0.2017	0.1389	0
TCF7L1	5.5431	6.7105	3.1253	5.365	6.2146	4.5425	5.7829	6.7178	3.1614	5.2631	7.2587	6.1101	8.1186	7.0711	4.0011	3.2223	7.9683	4.6235	6.034	3.9641	4.8134	6.4305	2.6261	4.9537	4.4884	11.8601	5.2586	5.1521	2.9005	5.2242	7.4094	8.5853	6.1434	6.0748	3.9529	4.2617	4.2076	5.1746	4.6387	4.2743	3.7788	4.7725	5.3063	7.9716	5.5759	8.2863	7.9942	5.2033	3.8837
AC011466.1	0.0535	0.1673	0.0794	0.0431	0.0203	0.0622	0.0283	0.096	0.0472	0.0481	0.0658	0.08	0.0741	0.1365	0.0462	0.0237	0.1438	0.0686	0.1512	0.084	0.0607	0.0249	0.0945	0.0327	0.0906	0.0598	0.0995	0.0143	0.0568	0.0762	0.1027	0.1082	0.0599	0.1646	0.0154	0.0838	0.0466	0.0587	0.0526	0.0899	0.0498	0.0166	0.0606	0.1843	0.0893	0.0689	0.1061	0.0996	0.0701
AL591438.2	0.1444	0.0239	0.1943	0.0775	0.0639	0.028	0.0297	0.1859	0.0825	0.0216	0.023	0	0.1332	0.1264	0.0416	0.0373	0.0238	0	0.2645	0.0755	0.0477	0.2746	0.0939	0	0	0.0235	0.2409	0.09	0	0.0719	0.1469	0.0619	0.0419	0	0	0.1319	0	0.0616	0.1892	0.0404	0.2437	0.2096	0	0.0527	0.0312	0	0.0304	0.0209	0
INO80B-WBP1	0	0	0	0	0	0	0	0	0	0	0	0	0	0	0	0	0	0	0	0	0	0	0	0	0	0	0	0	0	0	0	0	0	0	0	0	0	0	0	0	0	0	0	0	0	0	0	0	0
ANO9	0.7421	0.6901	1.2638	1.1451	0.7898	2.0228	0.7734	1.164	0.9079	1.8137	1.2449	0.9993	1.3052	1.0383	1.2221	0.5979	0.6762	0.8058	0.7302	0.4205	1.35	0.926	0.9443	0.7332	0.635	1.3447	0.7561	0.8368	1.1282	1.1799	0.7785	1.2685	0.8836	1.3302	0.5924	0.8844	1.2439	0.7847	1.6689	0.9023	0.3101	1.1113	0.7505	0.6184	0.963	0.9443	0.6893	0.8588	0.9733
RPS16P3	0	0	0	0	0	0	0	0	0	0	0	0	0	0	0	0	0	0	0	0	0	0	0	0	0	0	0	0	0	0	0	0	0	0	0	0	0	0	0	0	0	0	0	0	0	0	0	0	0
LINC00470	0.0018	0.0164	0.0021	0.0177	0	0.0085	0.0113	0.0177	0.059	0.0066	0.0052	0	0.0076	0.0192	0.0047	0.017	0.0036	0.0106	0.002	0.0144	0.0109	0.006	0.0024	0.0287	0.0033	0.0054	0.0055	0	0.0257	0.0237	0.0045	0.0071	0.0016	0.0023	0	0.01	0.0111	0.0023	0.0054	0.0906	0.0198	0.0199	0.0016	0.0027	0.0665	0	0.1038	0.0032	0.003
RPL32P26	0	0.041	0	0.0664	0.0548	0.0959	0	0.0797	0.0283	0	0	0	0	0	0.0357	0	0.0408	0.0265	0.0453	0	0	0.0673	0.0268	0	0.0752	0	0.0413	0.0386	0	0.0411	0	0.0531	0	0.1045	0	0.0565	0.0503	0.2111	0	0.104	0.0298	0	0.0364	0	0	0	0.052	0.0358	0.0688
AC037441.1	0.0041	0.0123	0.0048	0	0	0.0048	0.0051	0.004	0	0.0037	0	0.0108	0.0172	0.0043	0.0036	0	0.0123	0	0.0227	0.0032	0.0041	0.0034	0.0027	0.0118	0.0075	0	0.0041	0.0077	0	0	0.0151	0	0	0.0157	0	0	0	0	0	0	0.0149	0.009	0	0.006	0.0375	0.0083	0.0104	0.0072	0.0034
KIAA0319	0.5329	0.0826	0.0293	0.0297	0.0766	0.0375	0.037	0.0445	0.0807	0.0394	0.0728	0.0483	0.0224	0.0703	0.0558	0.0608	0.0228	0.0814	0.071	0.0688	0.0572	0.0357	0.0255	0.046	0.0231	0.0903	0.0416	0.028	0.0171	0.0506	0.0535	0.0297	0.0462	0.0409	0.0162	0.0379	0.0169	0.0295	0.034	0.0368	0.0451	0.0402	0.0285	0.0371	0.0958	0.037	0.0407	0.0501	0.0288
FTLP8	0.0623	0	0.1437	0	0	0	0	0.1203	0.0427	0	0	0.0815	0.0862	0	0	0	0	0.0399	0.0684	0	0	0	0	0	0	0	0.0623	0.0582	0.1029	0.0621	0	0	0	0.3155	0.0626	0	0	0	0.0612	0.0523	0	0.1356	0	0	0	0	0	0.0541	0
AC104653.1	0.1983	0.0986	0.2001	0.1995	0.1645	0.0864	0.1223	0.0957	0.204	0.2225	0.2606	0.1622	0.1372	0.4425	0.1499	0.1152	0.0245	0.2225	0.7626	0.0972	0.2704	0.2424	0.2256	0.212	0.2259	0.1697	0.0496	0.0464	0.1228	0.1729	0.2723	0.2232	0.1941	0.1883	0.0996	0.0339	0.151	0.2219	0.0487	0.2498	0.1972	0.0809	0.3493	0.181	0.1286	0.1737	0.2813	0.1722	0.4336
AC073310.1	0	0	0	0	0	0	0	0	0	0	0	0	0	0	0	0	0	0	0	0	0	0	0	0	0	0	0	0	0	0	0	0	0	0	0	0	0	0	0.0158	0	0.0116	0	0	0	0	0	0	0.014	0
AC093578.2	0	0	0	0.1566	0	0	0	0	0	0	0	0	0	0.1021	0	0	0.0963	0	0.2137	0	0	0	0	0	0	0	0	0	0	0	0	0	0	0	0	0	0	0	0	0	0	0	0	0.071	0.1262	0	0	0	0
RN7SL797P	0	0	0	0	0	0	0	0	0	0	0	0	0	0	0	0	0	0	0	0	0	0	0	0	0	0	0	0	0	0	0	0	0	0	0	0	0	0	0	0	0	0	0	0	0	0	0	0	0
NMD3	12.8964	12.577	10.1357	12.1317	10.5083	11.7073	10.7108	11.0927	11.4285	12.0386	13.2736	12.815	13.1599	11.2487	12.5023	12.3542	12.0047	11.6656	13.8087	12.4466	9.6349	11.9323	13.9506	9.3423	10.7751	11.3613	10.0735	11.0989	9.605	10.4375	11.58	13.5651	12.1147	8.63	9.8617	12.4818	9.3063	10.8903	12.7916	10.235	17.3106	10.9918	9.4442	12.7179	13.0602	10.2666	10.6305	14.5885	13.1186
FNTAP2	0.0262	0	0	0	0	0.0305	0	0	0.018	0	0	0.0343	0	0.0551	0.0227	0.0407	0	0.0168	0	0	0	0	0	0	0.0478	0.0257	0.0263	0	0.0217	0	0.064	0.0337	0	0.0332	0.0264	0.0719	0	0.0335	0.0258	0.022	0	0.0286	0.0231	0.0958	0.034	0	0.0331	0.0228	0
AL603824.1	0	0	0	0.0133	0	0	0	0	0	0	0	0	0	0.0348	0	0.0256	0	0	0.0727	0	0.0164	0	0	0	0	0	0	0	0.0137	0	0	0	0	0	0	0.0227	0	0	0.0163	0	0	0	0.0146	0	0	0.0166	0	0.0144	0
TPSB2	3.0235	0.1047	1.1036	0.1463	0.0381	3.2676	0.661	0.3418	3.9513	1.3057	1.5368	1.6905	11.9448	0.1909	1.2234	0.0445	0.1231	0.0736	0.1577	0.0901	1.3762	0.0858	0.6596	0.1091	1.0205	8.3035	1.5226	0.2774	10.065	0.0381	0.6892	0.5786	0.2165	0.5817	0.1539	0.367	1.5858	0.4283	0.4982	0.3857	0.5537	1.5418	0.0421	0.1398	0.1862	7.4539	0.1086	1.9284	0.0957
SLC2A7	0.0648	0	0.0249	0	0	0.0251	0.0133	0	0.0371	0.0291	0	0	0	0.0113	0.0373	0.0502	0	0.0069	0	0.0085	0.0536	0.0352	0.0632	0.0308	0.0098	0.0211	0.0216	0.0303	0.0178	0.0215	0	0.0139	0	0	0.0109	0.0296	0.0132	0.0691	0.0743	0.0363	0.0078	0.0353	0.0095	0.0552	0	0.0216	0.0136	0	0.009
ZNF807P	0	0.0872	0.0225	0.0392	0.0129	0.0339	0.0601	0.0658	0.0334	0.0612	0.0652	0.0892	0.0404	0.0409	0.0084	0.0151	0.0579	0.05	0.0642	0.0688	0.0676	0.0715	0.0824	0.0694	0.0355	0.0763	0.039	0.0547	0.0161	0.0485	0.0952	0.0251	0.0763	0.0494	0.0587	0.0267	0.0237	0.0623	0.0383	0.0655	0.0352	0.0318	0.0515	0.0854	0.0126	0.039	0.0369	0.11	0.0731
IFITM3P6	0.8273	0.0274	0.1272	0.0666	0.1099	0.5766	0.1021	0.1598	0.1703	0.0495	0.3164	0.0361	0.229	0.1448	0.4289	0.0855	0.0546	0.0884	0.0303	0.2164	0.1641	0.0225	0.1793	0	0.0754	0.3238	0.1656	0.0516	0.0455	0.055	0.0337	0.1419	0.096	0.1048	0.0554	0.0378	0.3361	0.0353	0.1084	0.2316	0.0997	0.1201	0.2672	0.0806	0.2505	0.1105	0.0696	0.1198	0.1149
AC104633.2	0	0	0	0	0	0	0	0	0	0	0	0	0	0	0.0138	0	0	0	0	0	0	0	0	0	0	0	0	0.015	0	0	0	0	0	0	0	0	0	0	0	0	0	0	0	0	0	0	0	0	0
AC073130.3	0.1168	0.1016	0.0253	0.0646	0.0872	0.0509	0.1171	0.0634	0.0551	0.0983	0.0349	0.1146	0.2223	0.046	0.1577	0.0792	0.1445	0.3183	0.1364	0.0573	0.0579	0.0833	0.0712	0.0312	0.0799	0.3214	0.0658	0.0751	0.1025	0.0509	0.107	0.1221	0.1016	0.0462	0.044	0.08	0.089	0.0467	0.0932	0.0368	0.0528	0.0477	0.1029	0.0587	0.0568	0.1389	0.0368	0.0571	0.1642
CELF2-DT	0	0	0.0028	0	0.0032	0.0056	0	0.0023	0	0.0022	0.0046	0	0	0	0	0	0	0	0	0.0019	0	0	0	0	0	0	0.0048	0.0022	0	0	0	0.0062	0.0042	0	0	0	0	0.0031	0	0.002	0	0	0	0	0	0	0.003	0.0021	0.002
LRRC4C	0.0528	0.1266	0.043	0.5698	0.0536	0.2885	0.0728	0.0899	0.1576	0.1031	0.2731	0.0488	0.1977	0.3196	0.1341	0.0674	0.1322	0.221	1.0134	0.1316	0.0862	0.1063	0.1615	0.0531	0.1585	0.4557	0.0715	0.1074	0.0538	0.1021	0.1099	0.0679	0.0567	0.0629	0.1997	0.0425	0.1324	0.0516	0.122	0.0469	0.1639	0.0473	0.1942	0.0658	0.0604	0.1554	0.0509	0.1079	0.1293
LINC02498	0	0	0.0178	0	0	0	0	0	0	0	0	0	0	0	0	0	0	0	0.0677	0	0	0	0	0	0	0.0151	0	0	0	0	0	0	0	0	0	0	0	0	0	0	0	0	0	0	0	0	0	0	0
PRDX1	97.9767	141.747	152.005	186.853	136.564	169.404	96.5163	116.205	185.117	142.831	126.378	105.467	115.447	140.892	142.1	105.311	109.841	166.913	163.456	160.77	126.745	192.379	185.639	161.868	97.3956	97.649	105.213	104.291	131.96	107.734	117.681	148.676	128.783	105.913	110.165	125.31	111.566	120.383	125.968	111.454	157.697	125.682	251.363	103.397	102.18	93.4152	121.669	119.537	200.709
AL356441.1	0	0.0247	0	0.0133	0.022	0.0192	0	0.048	0.0057	0.0074	0	0	0	0.0261	0.0215	0.0128	0.0164	0.0531	0.0091	0.013	0.0164	0.0337	0.0054	0.0118	0.0226	0.0081	0.0663	0.0232	0	0.0165	0.0202	0.0106	0.0072	0.0105	0.025	0.0907	0.0202	0.0106	0.0813	0.0348	0.018	0.009	0.0438	0.0181	0.0215	0.0332	0.0313	0.0144	0.0828
AL627095.2	0.1155	1.1484	0.333	0.4493	0.8945	0.626	0.4512	0.6876	0.9506	0.6394	0.7545	1.335	0.6127	0.9298	0.6651	0.7159	1.7337	0.8393	0.8038	1.0724	0.4773	0.7845	0.9137	1.3717	0.8071	0.4331	0.4816	0.666	0.5721	0.4027	1.269	1.0153	0.7537	0.6094	0.5223	0.6064	0.6098	0.3446	1.1157	1.3741	0.7657	0.7334	1.0343	1.0403	0.3247	0.5204	1.1166	0.953	0.9301
CYP51A1P3	0	0	0.0134	0.0187	0.0155	0.0135	0.0144	0	0.008	0	0.0223	0	0	0.0367	0.0101	0.018	0.0115	0.0149	0.0256	0.0091	0	0.0285	0.0076	0.0332	0	0	0	0	0.0096	0.0116	0	0.015	0	0.0442	0	0	0.0426	0	0	0	0.0168	0.0127	0.0308	0.0085	0.0151	0	0	0.0101	0.0291
RNA5SP167	0	0	0	0	0	0	0	0	0	0	0	0	0	0	0	0	0	0	0	0	0	0	0	0	0	0	0	0	0	0	0	0	0	0	0	0	0	0	0	0	0	0	0	0	0	0	0	0	0
AC007216.3	0.0445	0.0332	0.0898	0.0448	0.0295	0.0388	0.0137	0.0537	0	0.0499	0.0957	0.0728	0.0616	0.1168	0.0384	0.1034	0.0551	0.0214	0.0856	0.0524	0.1214	0.0091	0.0145	0.0476	0.0608	0.0653	0.0111	0.052	0.1102	0.0443	0.0407	0.0286	0.0581	0.155	0.0335	0.0914	0.0542	0.0427	0.0984	0.0467	0.0161	0.0363	0.0294	0.1137	0.1876	0.0446	0.1683	0.0773	0.0093
MRPS33P2	0	0	0	0	0	0	0	0	0	0.0464	0	0	0	0.1085	0	0	0	0.0331	0	0	0.1025	0	0	0.0736	0	0	0	0.0483	0.0426	0.1029	0	0.0664	0	0.2616	0	0	0	0	0	0.0434	0	0	0.091	0.0377	0	0	0.0651	0.0449	0
ATP6V1H	13.5895	26.7435	18.2257	30.6309	24.8253	20.5086	22.4812	24.2151	21.0716	22.5738	25.1348	26.0702	21.5816	20.8285	19.4283	19.4252	25.9645	22.7585	17.7489	24.3352	19.8046	24.9277	30.7906	27.3726	21.85	15.2691	20.2205	22.0776	17.9112	21.6312	25.2562	30.1484	26.2583	17.8477	21.759	23.1804	22.6195	22.7696	23.6819	29.0231	29.5604	22.6138	23.4147	27.8653	26.3593	17.5683	24.9046	26.843	26.2155
AC026787.1	0	0	0	0	0	0	0	0	0	0	0	0	0	0	0	0	0	0	0	0	0	0	0	0	0	0	0	0	0	0	0	0	0	0	0	0	0	0	0	0	0	0.0431	0	0	0	0	0	0	0
NACAP2	0	0.0265	0	0	0	0	0	0	0.0183	0	0	0	0	0	0.023	0	0	0	0	0	0	0	0	0.038	0.0243	0	0	0	0	0	0	0	0.0232	0	0	0	0	0	0	0.0224	0	0.029	0.0939	0	0	0	0	0	0.0444
RNU6-226P	0.3108	0	0	0	0	0.1805	0	0	0	0.1395	0	0	0	0	0	0	0	0	0	0	0	0	0	0	0	0	0	0.1453	0.1283	0	0	0	0	0	0	0	0	0	0	0	0	0	0	0	0	0	0	0.135	0
HNRNPA1P66	0	0	0	0.0287	0	0	0	0.0172	0	0	0	0.0932	0	0.0374	0	0	0	0.0343	0	0	0.0353	0.0145	0	0	0	0.0174	0	0	0	0	0	0	0	0	0	0	0	0	0	0	0	0	0	0	0	0.0178	0.0225	0	0
RARRES2P2	0.0343	0	0	0.0276	0.0455	0	0	0	0	0	0	0	0	0.072	0	0.0531	0.1358	0.044	0.0377	0	0.034	0.1118	0.0892	0.0977	0.0313	0	0	0.0641	0	0.0342	0.0419	0.0441	0.0298	0	0.0345	0.047	0.0418	0.0877	0	0	0	0	0.0604	0.0501	0	0.103	0.0432	0.0596	0.0286
AL359921.1	0.1683	0.1004	0	0.0542	0.1341	0	0	0.0325	0.0231	0.0907	0.1609	0.1762	0.0466	0.1414	0.0582	0	0.0333	0.0432	0.148	0	0.1002	0	0	0.048	0.0307	0.0659	0	0.063	0	0	0.1233	0.0433	0	0.2558	0	0.0922	0.041	0	0	0.0565	0.0243	0.0733	0.0297	0.1721	0.0874	0	0.1274	0.0292	0.028
WDFY1	12.7759	7.5194	4.8606	8.6168	6.9729	6.8145	7.1515	8.3833	7.7346	6.1926	8.7654	8.384	8.1404	10.3261	7.0356	6.6722	7.9826	8.3276	10.492	8.9409	6.5109	7.8861	10.5542	8.1677	7.075	8.1928	6.715	7.1051	5.5098	6.7247	9.1579	7.0799	8.3453	6.0403	6.2891	7.1845	6.3991	6.5999	7.3278	7.3387	8.6449	7.0474	8.624	9.4692	7.506	7.8689	8.8516	8.5676	9.3541
AP000553.4	0	1.1646	0.2701	0	0	0.2721	0.289	0.4523	0	0.2103	0	0	0	0.246	0.2024	0	0.4637	0.1502	0	0.1838	0.697	0.1909	0.1523	0.3339	0	0.4583	0	0	0	0.2334	0	0.3013	0.4077	0	0.2354	0	0.2854	0	0	0.9836	0	0	0.2063	0.3422	0.6078	0	0.2954	0	0.1951
AL354950.1	0.0878	0.0873	0	0.2121	0.0389	0.034	0.1084	0	0.1607	0.0526	0.028	0	0	0.0615	0.0506	0.1361	0.0869	0.0376	0.1609	0.0459	0.1742	0.0955	0.019	0.1252	0.2135	0.0573	0.0293	0.1095	0.0725	0.0583	0.2502	0.2637	0.1529	0.1483	0.0883	0.1203	0.1784	0.0374	0.1151	0.0246	0.0212	0.0638	0	0	0.076	0.1466	0.2585	0.1017	0
ZIC4	0	0.0019	0.0023	0	0	0	0	0	0.0027	0	0.0019	0	0.0054	0	0	0	0	0.0013	0.0086	0.0031	0	0	0	0.0028	0	0.0726	0	0	0.0016	0.0078	0	0	0.0085	0.0025	0	0	0.0024	0	0	0	0	0	0	0	0.0405	0.0215	0	0.0017	0
ETF1	39.6326	37.2809	19.6917	36.7306	28.3513	32.6171	23.9658	25.5781	26.7623	24.4734	33.1084	24.0805	37.2094	40.138	31.1916	22.3357	30.1781	58.2173	58.5678	43.1154	24.4102	43.2775	40.5857	35.2448	26.1576	29.0687	23.0776	25.8272	22.6525	27.5265	25.3113	28.7901	31.0709	21.0066	21.1887	25.1736	22.0651	21.5554	28.4133	25.9115	39.7264	22.9778	45.0585	39.2481	28.8592	24.4727	47.4085	28.4178	47.3876
AC087354.1	0	0	0	0	0	0.0186	0	0	0.022	0.0144	0	0	0	0	0	0	0	0	0	0	0	0	0	0	0	0.0157	0	0	0.0132	0	0	0.0206	0	0.0203	0	0	0	0	0	0	0	0.0175	0	0	0	0	0	0	0
RNU6-1196P	0	0	0	0	0	0	0	0	0	0	0	0	0	0	0	0	0	0	0	0	0	0	0	0	0	0	0	0	0	0	0	0	0	0	0	0	0	0	0	0	0	0	0	0	0.2296	0	0	0	0
JAKMIP3	0.0136	0.0372	0.0157	0.031	0.0226	0.0237	0.0126	0.0306	0.0171	0.0193	0.0195	0.0223	0.011	0.0381	0.0118	0.0105	0.0337	0.0262	0.0685	0.0187	0.0371	0.0444	0.0125	0.0275	0.0341	0.0455	0.0079	0.0191	0.0178	0.0169	0.0208	0.0233	0.0187	0.0302	0.0194	0.0109	0.0221	0.0232	0.0212	0.0105	0.0303	0.0123	0.0389	0.0522	0.0324	0.0534	0.03	0.0286	0.017
HNRNPFP1	0	0	0	0	0	0	0	0.0142	0	0	0	0	0	0.0154	0	0.0455	0	0	0	0	0	0.012	0	0	0	0	0	0	0	0	0	0	0	0.0186	0	0	0	0	0.0144	0	0	0	0	0	0	0.0441	0	0	0
VGF	0.031	0.0185	0.0644	0.02	0.5933	0.1586	0.0766	0.0539	0.0383	0.117	0.1068	0.0244	0.2147	0.0065	0.1019	0.0962	0.0184	0.0875	0	0.0682	0.0308	0.2478	0.0161	0.1415	0.0905	0.0243	0.4223	0.058	0.2664	0.7605	0.0909	0.1277	0.108	0.3537	0.0748	0.0255	0.2268	0.0952	0.0671	0.2554	0.1302	0.0743	0.1039	0	0.7568	0.0373	0.0391	0.0216	0.0207
AC009075.1	0	0	0	0	0	0	0	0	0	0	0	0	0	0	0	0	0	0.0273	0	0	0	0.0347	0	0.0606	0.0388	0	0	0	0	0	0	0	0	0	0	0	0	0	0	0	0	0	0	0	0.0552	0.0426	0	0	0
LINC02732	1.1735	0.0925	4.3659	0.0461	4.846	0.266	3.8577	1.3333	2.1941	1.8052	1.1767	3.3151	0.3169	0.3156	1.1066	4.4691	0.0425	0.0918	0.0393	0.1628	1.6538	0.0467	0.4141	0	0.7501	0.4341	1.3249	1.1576	4.8506	2.0106	0.4106	1.1692	1.0835	1.3866	2.5961	4.3519	0.3139	4.6493	7.0725	0.9736	2.355	5.6871	0.0126	0.0314	0.9842	0.9888	0.0812	3.9534	0.0477
SBK1	0.6312	2.2584	0.5853	1.1029	0.9182	2.3358	0.9665	0.9064	0.9203	1.0138	1.4374	1.2993	2.3266	2.7182	1.8086	0.7914	2.3327	0.8441	0.9342	1.909	0.8652	0.9799	1.9203	1.9621	1.6075	1.5516	0.7333	1.7174	0.5238	1.005	2.4784	1.767	2.095	0.7954	0.9181	1.1687	2.8138	0.8965	1.4709	1.7262	1.3674	1.1154	1.7072	2.0758	1.3252	1.7944	3.008	2.2428	1.2843
HAUS3	0.7007	0.8253	0.6108	0.8265	0.6003	0.9227	0.721	0.8714	0.855	0.7987	0.9632	0.9551	0.9117	1.2005	0.9471	0.8307	1.3488	0.6078	0.9634	0.9059	1.057	0.8146	0.8127	0.8101	0.9434	0.9857	0.5284	0.8093	0.6585	0.9089	0.8949	0.9327	0.9596	0.7546	0.8486	0.8912	0.6591	0.89	0.8566	0.8611	0.7696	0.8086	0.7111	1.1604	0.9176	0.9635	1.0323	1.0463	0.7695
DUXAP1	0.0718	0.0357	0.0414	0	0	0	0.0443	0.0694	0	0.0322	0	0.141	0	0	0.031	0	0.0356	0.0461	0.1579	0.1127	0.0356	0.1171	0	0	0.131	0.246	0.0359	0	0.1779	0.0358	0.0877	0	0.0625	0.0455	0	0	0.0438	0	0.0353	0.0905	0.052	0.0391	0.0316	0.0525	0.0466	0.0719	0.2265	0.156	0
RNU4-59P	0	0	0	0	0	0	0	0	0	0	0	0	0	0	0	0	0	0	0	0	0	0	0	0	0	0	0	0	0	0	0	0.1844	0	0	0	0	0	0	0	0	0	0	0	0	0	0	0	0	0
LINC01693	1.2717	0.0069	0	0.0112	0	0.0242	0.06	0	0.0238	0.0062	0	0.0091	0.0385	0.0219	0.006	0.0108	0.0069	0.0045	0	0.0382	0.0069	0.017	0.0271	0	0.0253	0.0136	0.007	0.013	0.0115	0	0.017	0.0089	0	0	0.007	0	0.0423	0.0089	0.041	0.0175	0.0302	0	0.0061	0.0051	0.0721	0.0348	0	0.0604	0
AC234772.1	0	0	0	0	0.1255	0	0.0389	0.0608	0.0648	0.3959	0.2108	0.0412	0.0872	0.0331	0.0272	0.1464	0.0624	1.1715	0.1038	0.0247	0	0.0513	0	0.3143	0.1435	0.2465	0	0	0.026	0.0628	0.0769	0.2837	0.0274	0.4388	0	0.1294	0	0.1208	0	0	0.0683	0.0343	0	0.069	0.0409	0.1261	0	0	0.0525
AC093664.1	0	0	0	0	0	0	0	0	0	0.0517	0	0	0	0	0	0	0	0	0	0	0	0	0	0	0	0	0	0	0	0	0	0	0	0	0	0	0	0	0	0	0	0	0	0	0	0	0	0	0
AC099753.1	0	0.0078	0	0	0	0	0	0	0	0	0	0	0	0	0	0	0.0078	0	0	0	0	0	0	0.0224	0	0	0	0	0	0.0078	0.0096	0	0	0	0	0	0	0	0.0077	0	0	0	0	0	0	0	0.0099	0	0
OR1D3P	0	0	0	0	0	0	0	0	0	0	0	0	0	0	0	0	0	0	0	0	0	0	0	0	0	0	0	0	0	0	0	0	0	0	0	0	0	0	0	0	0	0	0	0	0	0.0179	0	0	0
USHBP1	1.6121	1.2265	0.6422	0.6358	1.0919	0.7107	2.0048	1.2345	0.6729	1.3195	1.3154	1.2159	0.9812	1.0743	0.7775	0.8027	1.6342	0.8574	0.9321	0.8256	1.2009	1.3168	0.6231	0.7014	0.8144	1.4189	1.3608	1.1292	0.5907	1.158	1.8932	1.5785	0.893	1.2259	0.5531	1.0731	1.1361	0.8322	0.8906	0.6199	0.85	0.8388	0.8897	1.7214	0.8191	1.3906	1.3187	1.2036	0.7363
MARK2P16	0	0	0	0	0	0	0	0	0	0	0	0	0	0	0	0	0	0	0	0	0	0	0	0	0	0	0	0	0	0	0	0	0	0	0	0	0	0	0	0	0	0	0	0	0	0	0	0	0
FOXL3	0.0153	0.0304	0	0.0369	0	0.0178	0	0.0148	0	0.0137	0	0	0	0.0161	0	0	0	0.0294	0	0.012	0	0.0125	0	0.0218	0.0279	0	0	0.0143	0.0126	0	0	0	0	0	0	0	0	0	0	0.0128	0.0111	0	0	0	0	0.0153	0	0	0
C2orf69	5.0524	5.2458	4.4674	5.6571	5.9522	5.5605	5.1205	5.3794	5.7158	4.9358	7.3466	5.7386	7.317	5.0808	5.8325	4.5021	5.6272	5.7117	5.737	5.8584	4.7406	4.5705	6.7822	4.3077	5.3495	4.8134	4.9512	5.1083	4.4716	5.6258	5.5252	5.2497	6.2454	4.708	5.1603	5.1719	4.4584	4.984	5.6776	5.1946	6.7896	5.3266	4.6675	6.3143	6.4597	4.8285	6.0568	5.9019	5.8656
MIR3609	0.2079	1.447	0.2398	0.1673	0.8281	0	0.7693	0.2007	0	0.1866	0.3975	0.5441	0.2877	0.2183	0.1796	1.9329	0.2058	0.5332	0.4569	0.4894	0.4124	0.1694	1.487	0.2963	1.1369	0	1.0402	0.7776	1.0298	0.2071	1.269	0	0.9045	2.1062	0.4178	0.2847	0.2533	0	0.6127	1.0475	0.3007	0.2263	0.3662	0.3037	0.8092	0.2081	0.2622	0	0
MAK	0.0606	0.1242	0.048	0.329	0.0905	0.1407	0.0607	0.1279	0.0701	0.1359	0.199	0.0792	0.2357	0.1868	0.1112	0.0704	0.1873	0.3349	0.1289	0.0891	0.1314	0.3147	0.0886	0.1349	0.0724	0.1851	0.0758	0.0743	0.0625	0.1131	0.1756	0.1607	0.1317	0.115	0.0533	0.1192	0.1706	0.0629	0.1264	0.1875	0.271	0.0824	0.0733	0.2156	0.1031	0.1288	0.2291	0.0888	0.1104
ZNF562	1.5477	1.6624	1.6276	2.3251	1.6415	2.2073	1.6653	1.7273	1.187	1.8207	1.8851	1.9454	2.0626	2.4705	1.8017	1.4705	2.5989	1.5511	2.2398	1.396	2.0014	2.0892	1.4683	1.367	1.6937	1.7142	1.1618	1.6421	1.0513	1.9914	1.7821	1.7285	2.0626	1.3409	1.4516	1.7528	1.3804	1.5778	1.8833	1.9306	2.0488	1.4696	1.6739	2.5064	1.6289	1.9935	2.3337	2.1888	1.4683
MIR6804	0	0	0	0	0	0	0	0	0	0	0	0	0	0	0	0	0	0	0	0	0	0	0	0	0	0	0	0	0	0.2437	0	0.3146	0	0	0	0	0	0	0	0	0	0	0	0	0	0	0	0	0
AL158801.3	0	0	0	0	0	0	0	0.0442	0	0	0.0438	0	0	0	0	0.071	0	0	0	0	0.0454	0	0	0	0.0418	0	0	0	0	0	0	0	0	0.1741	0	0	0	0	0	0	0	0	0.0404	0	0	0	0.0578	0	0
MTND6P3	0.0307	0.0305	0.1769	0.0741	0.163	0.0356	0.1514	0.1481	0.1263	0.0551	0.1173	0.0402	0.1274	0.0644	0.106	0.0476	0.0304	0.0394	0.0674	0.0722	0.1826	0.025	0	0.0437	0.1119	0.1201	0.4299	0.1148	0.1773	0.1834	0.0375	0.0395	0.0267	0.3497	0.1233	0.1261	0.0748	0.1962	0.0301	0.0258	0.1775	0.1002	0.1081	0.0896	0.0796	0.0614	0.1548	0	0.0767
AC009093.1	0.0244	0.0139	0.004	0.0028	0.0046	0.081	0.0129	0.0067	0.012	0.0156	0.0366	0.0046	0.0096	0.0512	0.0211	0	0.0138	0.0089	0.0613	0.0191	0.038	0.0028	0.0159	0.005	0.0159	0.0375	0.007	0	0.0144	0	0.0255	0.0045	0.0152	0.0132	0.0035	0	0.0085	0	0.0034	0	0.0429	0	0.0061	0.0076	0.0136	0.0837	0.0264	0.003	0.0261
AC117470.1	0	0	0	0	0	0	0	0	0	0	0	0	0	0	0	0	0	0	0	0	0	0	0	0	0	0	0	0	0	0	0	0	0	0	0	0	0	0	0	0	0	0	0	0	0	0	0	0	0
MIR6826	0	0	0	0	0	0	0	0.3277	0	0	0	0	0	0	0	0	0	0	0	0	0	0	0	0	0	0	0	0	0	0.1691	0	0	0	0	0	0	0	0	0	0	0	0	0	0	0	0	0	0	0
AL390774.2	0.0211	0.021	0	0.017	0	0	0	0	0.0145	0	0	0	0.0584	0.0222	0	0	0	0	0.0696	0	0	0	0	0.0301	0	0	0	0	0	0	0	0.0272	0	0	0	0.0289	0.0514	0.027	0	0.0177	0	0	0	0.0154	0	0	0	0	0
PPM1K-DT	0.0193	0.1149	0.0222	0.1085	0.0767	0.0075	0.1267	0.0496	0.0484	0.0864	0.0307	0.2184	0.0711	0.1416	0.0277	0.0099	0.2986	2.0251	0.2469	0.3123	0.0573	0.4499	0.1878	0.0915	0.1346	0.0754	0.3083	0.144	0.0583	0.0448	0.1254	0.223	0.067	0.0325	0.0581	0.0615	0.7039	0.0575	0.0568	0.1348	0.0557	0.3354	0.1866	0.2813	0.05	0.1735	0.0405	0.4126	0.2406
AL357315.2	0	0	0	0	0	0	0	0	0	0	0	0	0	0	0	0	0	0	0	0	0	0	0	0	0	0	0	0	0	0.0099	0	0	0	0	0	0	0	0	0	0	0	0	0	0	0	0	0	0	0
DPH3	3.4031	7.563	8.6388	9.0521	7.4891	8.424	7.1502	7.7264	8.7187	9.3798	9.7113	7.0503	10.3405	7.5541	9.0388	6.374	8.2449	11.4891	9.7541	9.6706	7.5032	9.8122	9.8142	9.0028	6.4651	9.4654	7.1801	6.1496	7.3255	8.5219	9.417	9.5554	7.8534	6.3055	5.8324	7.7303	5.8948	6.4673	8.5708	7.1302	10.8167	6.1847	8.8203	7.8671	7.665	6.7187	7.8529	8.7625	10.8468
AC026367.2	0.3609	0.5981	0.5203	0.3873	1.0782	1.1178	0.5194	0.842	0.9695	0.675	1.1788	1.0232	0.7908	0.379	0.7794	0.7923	0.3572	1.1571	0.7931	0.4484	0.5667	0.2451	0.6845	0.2143	0.3564	0.4119	0.7825	0.6749	0.5711	0.9289	1.0647	0.8512	0.6542	1.1426	0.6951	0.4943	1.5025	0.5769	1.0636	1.3639	0.3263	0.5566	1.0861	0.4613	0.7024	0.5119	1.024	0.5225	0.4009
OR5K4	0	0	0	0	0	0	0	0	0	0	0	0	0	0	0	0	0	0	0	0	0	0	0	0	0	0	0	0	0	0	0	0	0	0	0	0	0	0	0	0	0.0125	0	0	0	0	0	0	0	0
AC083798.2	0.2586	0.9429	0.4109	0.4995	0.5036	0.1936	0.4962	0.4216	0.3311	0.4643	0.4889	0.6994	0.4533	0.5974	0.2284	0.4898	0.8532	0.7849	0.6631	0.7981	0.4104	0.726	0.6465	0.5324	0.5605	0.6128	0.3738	0.6072	0.3131	0.2863	0.9401	0.8576	0.6151	0.5022	0.5313	0.6454	0.8263	0.3748	0.4121	0.5212	0.6484	0.5005	0.4505	0.8394	0.4399	0.4488	0.6232	0.7138	0.7756
CSTF2	5.7948	7.3658	4.3683	8.5666	5.6022	5.6592	5.1529	5.2997	5.2495	5.6869	5.7179	5.0193	6.0131	6.8601	5.6174	4.7365	7.9247	6.4372	7.4286	6.0381	5.2963	7.7669	6.9134	5.0397	5.9433	5.1654	4.942	5.2454	4.6115	5.2904	5.107	5.7055	5.6009	3.7343	4.3303	5.5736	4.2137	5.2656	5.3108	3.9913	6.7144	5.2	6.3982	6.5395	6.3528	5.6885	5.7664	6.7467	6.3012
AL132775.1	0.0104	0.0103	0	0.0251	0.0138	0	0.0128	0.01	0.0142	0	0.0198	0	0	0.0327	0.009	0	0	0.0266	0	0	0.0103	0.0423	0.0202	0.0148	0.0189	0.0203	0.0104	0.0097	0.0171	0.031	0.0633	0.0267	0.0271	0.0131	0	0	0	0	0	0	0.0225	0.0113	0.0091	0.0227	0	0.0208	0	0.027	0.0173
SLC16A1-AS1	0.2204	0.0235	0.0393	0.0127	0.0418	0.1082	0.0307	0.0456	0.0486	0.0636	0.1016	0.0412	0.0726	0.0427	0.0759	0.0366	0.0208	0.0193	0.0303	0.0185	0.0703	0.0214	0.0077	0.0299	0.0203	0.1014	0.0604	0.0221	0.0412	0.0562	0.0464	0.0354	0.0263	0.1329	0.0396	0.027	0.0384	0.0319	0.0451	0.0308	0.0095	0.0328	0.0081	0.0211	0.223	0.0381	0.0248	0.0285	0.0197
CCDC51	2.8498	8.2549	9.9403	8.6865	7.3852	8.7205	7.5848	7.4481	8.0467	9.0139	6.4387	7.0709	5.4244	8.2179	7.9466	7.2933	6.5159	6.536	6.711	11.4631	9.4865	5.8553	10.0112	6.3636	6.1515	6.8793	6.8162	8.6919	8.9905	7.6799	6.4534	8.8335	6.3591	6.3537	7.3718	7.4858	9.2916	8.4813	9.3014	7.3196	7.5866	9.4358	8.4309	7.2275	7.0553	6.6261	6.779	9.2371	9.4977
HNRNPDP1	0.0221	0	0.0254	0	0	0	0	0.0426	0.0151	0	0	0	0	0.0463	0.0191	0	0	0.0424	0.0485	0	0	0	0	0.0314	0	0.0432	0	0.0206	0.0182	0	0.0269	0.0284	0	0	0	0	0	0	0.0217	0	0.0638	0	0.0583	0	0	0	0	0	0
AC148477.3	0.0183	0.5728	0.0527	0.1987	0.1578	0.0212	0.0789	0.053	0.0564	0.156	0.0787	0.2752	0.0759	0.3841	0.0237	0.0708	0.6244	0.7915	0.8942	0.3659	0.136	2.5114	0.5232	0.8079	0.2333	0.0358	0.0549	0.0769	0.0528	0.1366	0.1786	0.1529	0.3421	0.2432	0.0551	0.1628	0.1894	0.1403	0.1707	0.2687	0.2248	0.0398	0.8053	0.2871	0.1661	0.1282	0.3344	0.2303	0.3199
AC020915.3	0	0	0	0	0	0	0	0	0	0.0155	0	0	0	0.0181	0	0	0	0	0	0	0.0171	0	0	0.0246	0.0157	0	0	0.0161	0.0142	0	0	0	0.045	0	0	0	0	0	0	0	0	0	0.0152	0.0252	0.0224	0.0345	0	0	0
AC009812.3	0.2031	0.0966	0.1019	0.1706	0.1935	0.1795	0.1743	0.1364	0.1848	0.1943	0.2702	0.2023	0.2567	0.1067	0.1373	0.2053	0.2317	0.1076	0.1893	0.1455	0.1752	0.1188	0.1264	0.1007	0.1409	0.2203	0.1282	0.1321	0.1313	0.1804	0.0809	0.0852	0.2152	0.151	0.142	0.1149	0.183	0.1638	0.1996	0.1521	0.2268	0.1731	0.0817	0.1742	0.1547	0.2034	0.1726	0.1074	0.103
TNFRSF4	4.3843	0.4033	0.1671	0.5519	0.3206	0.5272	0.4051	0.606	0.318	0.6763	0.7109	0.2022	0.695	0.4463	0.5256	0.0299	0.6309	0.576	0.8915	0.3183	0.479	1.4484	0.27	0.7709	0.3169	0.6236	0.3769	0.2077	0.2791	0.2502	1.1437	0.7579	0.353	0.2813	0.1359	0.2249	0.8355	0.1606	0.3511	0.2109	0.7544	0.4206	0.8932	0.4726	0.3509	0.7929	0.3045	0.646	0.515
AC092683.2	0.0128	0	0	0.0103	0	0	0	0	0	0	0	0.0168	0	0.0135	0	0	0	0	0	0	0	0.0105	0	0	0	0	0	0	0.0106	0.0128	0	0	0	0	0	0	0	0	0	0	0	0	0.0226	0	0	0	0.0162	0	0
Z70719.1	0	0.035	0	0.0851	0	0	0.2608	0	0.0483	0.1265	0.1011	0.0461	0.0488	0	0.0304	0	0	0.0452	0	0.0276	0	0	0.0229	0	0	0	0	0.0329	0.0291	0	0.043	0	0.1226	0.0446	0	0.0965	0	0.0451	0.0346	0.0592	0.0255	0.0384	0.031	0	0	0	0.0444	0.0918	0
PAX4	0	0	0	0	0	0	0	0	0	0	0	0	0	0	0	0	0.011	0	0	0	0	0	0	0	0	0	0.0055	0	0	0	0	0	0	0	0	0	0	0	0	0	0	0	0	0	0	0	0	0	0
LINC02616	0	0	0.0053	0.0037	0	0	0	0	0	0	0	0	0	0	0	0	0	0	0.0301	0	0	0	0	0	0	0.0045	0.0046	0.0043	0	0	0.0056	0	0	0	0	0	0	0	0.0045	0.0077	0	0	0	0.0033	0.0651	0	0	0	0
[truncated: 564 more columns]

## Sheet: Sheet2
id
TCGA-CW-5591-11A-01R-1541-07
TCGA-CZ-5452-11A-01R-1503-07
TCGA-A3-3387-11A-01R-1541-07
TCGA-B0-4712-11A-02R-1503-07
TCGA-B0-5697-11A-01R-1541-07
TCGA-CW-5584-11A-01R-1541-07
TCGA-B0-5699-11A-01R-1541-07
TCGA-CZ-5984-11A-01R-1672-07
TCGA-CZ-5466-11A-01R-1503-07
TCGA-B0-5709-11A-01R-1541-07
TCGA-CJ-5679-11A-01R-1541-07
TCGA-CZ-5986-11A-01R-1672-07
TCGA-CJ-5689-11A-01R-1541-07
TCGA-CZ-5989-11A-01R-1672-07
TCGA-CJ-5676-11A-01R-1541-07
TCGA-CZ-5985-11A-01R-1672-07
TCGA-B8-5549-11A-01R-1541-07
TCGA-CZ-5458-11A-01R-1503-07
TCGA-CZ-4865-11A-01R-1503-07
TCGA-CZ-5470-11A-01R-1503-07
TCGA-B2-5636-11A-01R-1541-07
TCGA-CZ-5469-11A-01R-1503-07
TCGA-CZ-5462-11A-01R-1503-07
TCGA-CZ-5456-11A-02R-1503-07
TCGA-B0-5705-11A-01R-1541-07
TCGA-B0-5712-11A-01R-1672-07
TCGA-CJ-5678-11A-01R-1541-07
TCGA-B0-5690-11A-01R-1541-07
TCGA-CZ-4864-11A-01R-1503-07
TCGA-CJ-5677-11A-01R-1541-07
TCGA-B0-5706-11A-01R-1541-07
TCGA-B0-5703-11A-01R-1541-07
TCGA-CJ-5672-11A-01R-1541-07
TCGA-B0-4700-11A-01R-1541-07
TCGA-CZ-5982-11A-01R-1672-07
TCGA-CZ-5988-11A-01R-1672-07
TCGA-CJ-6033-11A-01R-1858-07
TCGA-CW-5581-11A-01R-1541-07
TCGA-CW-5589-11A-01R-1541-07
TCGA-CW-6087-11A-01R-1672-07
TCGA-CZ-5461-11A-01R-1503-07
TCGA-B0-5696-11A-01R-1541-07
TCGA-CZ-5457-11A-01R-1503-07
TCGA-CW-6088-11A-01R-1672-07
TCGA-CJ-5681-11A-01R-1541-07
TCGA-B0-5701-11A-01R-1541-07
TCGA-B2-5641-11A-01R-1541-07
TCGA-B0-5711-11A-01R-1672-07
TCGA-CZ-5455-11A-01R-1503-07
TCGA-B8-4620-11A-01R-1758-07
TCGA-B0-5694-11A-01R-1541-07
TCGA-CZ-5465-11A-01R-1503-07
TCGA-CJ-6030-11A-01R-1672-07
TCGA-CZ-5454-11A-01R-1503-07
TCGA-CJ-5680-11A-01R-1541-07
TCGA-CW-6090-11A-01R-1672-07
TCGA-CZ-5463-11A-01R-1503-07
TCGA-CZ-5468-11A-01R-1503-07
TCGA-B0-5691-11A-01R-1541-07
TCGA-B8-5552-11A-01R-1672-07
TCGA-B0-5402-11A-01R-1503-07
TCGA-CW-5585-11A-01R-1541-07
TCGA-A3-3358-11A-01R-1541-07
TCGA-B8-4619-11A-01R-1758-07
TCGA-B8-4622-11A-01R-1758-07
TCGA-CZ-4863-11A-01R-1503-07
TCGA-CZ-5453-11A-01R-1503-07
TCGA-CZ-5467-11A-01R-1503-07
TCGA-CW-5580-11A-02R-1672-07
TCGA-CW-5587-11A-01R-1541-07
TCGA-CZ-5987-11A-01R-1672-07
TCGA-CZ-5451-11A-01R-1503-07
TCGA-CJ-4639-01A-02R-1325-07
TCGA-BP-4964-01A-01R-1334-07
TCGA-A3-A8OW-01A-11R-A37O-07
TCGA-BP-4983-01A-01R-1334-07
TCGA-B0-5698-01A-11R-1672-07
TCGA-BP-5186-01A-01R-1426-07
TCGA-BP-5001-01A-01R-1334-07
TCGA-CZ-5461-01A-01R-1503-07
TCGA-CZ-5456-01A-01R-1503-07
TCGA-B0-4706-01A-01R-1503-07
TCGA-A3-3328-01A-01R-0864-07
TCGA-A3-3383-01A-02R-1325-07
TCGA-B2-3924-01A-02R-1325-07
TCGA-B0-4844-01A-01R-1277-07
TCGA-B0-4718-01A-01R-1277-07
TCGA-CZ-5467-01A-01R-1503-07
TCGA-AK-3429-01A-02R-1325-07
TCGA-CJ-5672-01A-11R-1541-07
TCGA-B0-4819-01A-01R-1277-07
TCGA-BP-5187-01A-01R-1426-07
TCGA-AK-3460-01A-02R-1277-07
TCGA-DV-A4W0-01A-11R-A266-07
TCGA-B8-5550-01A-01R-1541-07
TCGA-CJ-4876-01A-01R-1305-07
TCGA-A3-3352-01A-01R-0864-07
TCGA-BP-5182-01A-01R-1426-07
TCGA-CJ-5678-01A-11R-1541-07
TCGA-B2-5639-01A-01R-1541-07
TCGA-CJ-4884-01A-01R-1305-07
TCGA-B0-4688-01A-01R-1277-07
TCGA-AK-3426-01A-02R-1325-07
TCGA-BP-4784-01A-01R-1305-07
TCGA-CW-6097-01A-11R-1672-07
TCGA-B0-4690-01A-01R-1277-07
TCGA-BP-4325-01A-02R-1289-07
TCGA-CJ-4893-01A-01R-1305-07
TCGA-BP-4799-01A-01R-1305-07
TCGA-B0-5711-01A-11R-1672-07
TCGA-BP-4797-01A-01R-1305-07
TCGA-T7-A92I-01A-11R-A37O-07
TCGA-CJ-4641-01A-02R-1325-07
TCGA-CJ-5686-01A-11R-1672-07
TCGA-B0-4834-01A-01R-1305-07
TCGA-A3-3325-01A-01R-0864-07
TCGA-B0-5702-01A-11R-1541-07
TCGA-AK-3431-01A-02R-1277-07
TCGA-BP-4758-01A-01R-1289-07
TCGA-B0-4848-01A-01R-1277-07
TCGA-CJ-4888-01A-01R-1305-07
TCGA-A3-3382-01A-02R-1325-07
TCGA-B0-5081-01A-01R-1334-07
TCGA-BP-4159-01A-02R-1289-07
TCGA-CW-5588-01A-01R-1541-07
TCGA-CW-5591-01A-01R-1541-07
TCGA-B0-5693-01A-11R-1541-07
TCGA-BP-4804-01A-02R-1305-07
TCGA-B0-5710-01A-11R-1672-07
TCGA-CZ-4865-01A-02R-1503-07
TCGA-BP-4334-01A-01R-1289-07
TCGA-CZ-5453-01A-01R-1503-07
TCGA-AK-3461-01A-02R-1277-07
TCGA-DV-5573-01A-01R-1541-07
TCGA-B0-4813-01A-01R-1277-07
TCGA-BP-4329-01A-02R-1289-07
TCGA-BP-4756-01A-01R-1289-07
TCGA-BP-5169-01A-01R-1426-07
TCGA-B0-5696-01A-11R-1541-07
TCGA-EU-5904-01A-11R-1672-07
TCGA-CZ-4862-01A-01R-1305-07
TCGA-CZ-5458-01A-01R-1503-07
TCGA-3Z-A93Z-01A-11R-A37O-07
TCGA-CZ-5462-01A-01R-1503-07
TCGA-B0-5694-01A-11R-1541-07
TCGA-BP-4782-01A-02R-1420-07
TCGA-CJ-4643-01A-02R-1325-07
TCGA-B2-4101-01A-02R-1277-07
TCGA-B2-5636-01A-02R-1541-07
TCGA-CZ-4857-01A-01R-1305-07
TCGA-EU-5906-01A-11R-1672-07
TCGA-AK-3433-01A-02R-1277-07
TCGA-B2-5635-01B-04R-A277-07
TCGA-CJ-4891-01A-01R-1305-07
TCGA-B2-3923-01A-02R-1325-07
TCGA-A3-3317-01A-02R-1325-07
TCGA-B0-4816-01A-01R-1503-07
TCGA-B0-4828-01A-01R-1277-07
TCGA-CJ-4869-01A-02R-1426-07
TCGA-MM-A563-01A-11R-A266-07
TCGA-CJ-5675-01A-11R-1541-07
TCGA-EU-5907-01A-11R-1672-07
TCGA-B2-5633-01B-04R-A277-07
TCGA-CZ-4854-01A-01R-1305-07
TCGA-BP-4759-01A-01R-1289-07
TCGA-B2-3924-01B-03R-A277-07
TCGA-CJ-4874-01A-01R-1305-07
TCGA-CZ-4861-01A-01R-1305-07
TCGA-B0-5102-01A-01R-1420-07
TCGA-DV-5569-01A-01R-1541-07
TCGA-B8-4622-01A-02R-1277-07
TCGA-CZ-5460-01A-01R-1503-07
TCGA-CJ-4871-01A-01R-1305-07
TCGA-A3-3378-01A-02R-1325-07
TCGA-BP-5189-01A-02R-1426-07
TCGA-A3-A6NJ-01A-12R-A33J-07
TCGA-A3-3385-01A-02R-1420-07
TCGA-B0-5700-01A-11R-1541-07
TCGA-CJ-6032-01A-11R-1672-07
TCGA-B0-4846-01A-01R-1277-07
TCGA-CJ-4644-01A-02R-1325-07
TCGA-B8-5163-01A-01R-1420-07
TCGA-A3-3329-01A-01R-0864-07
TCGA-CZ-4860-01A-01R-1305-07
TCGA-CJ-6030-01A-11R-1672-07
TCGA-AK-3440-01A-02R-1277-07
TCGA-BP-4977-01A-01R-1334-07
TCGA-BP-4353-01A-02R-1289-07
TCGA-A3-3363-01A-01R-0864-07
TCGA-CZ-4864-01A-01R-1503-07
TCGA-CJ-5689-01A-11R-1541-07
TCGA-CJ-5680-01A-11R-1541-07
TCGA-B0-4852-01A-01R-1503-07
TCGA-B8-A54D-01A-21R-A266-07
TCGA-BP-4326-01A-01R-1289-07
TCGA-B0-5705-01A-11R-1541-07
TCGA-A3-3349-01A-01R-1188-07
TCGA-A3-3343-01A-01R-0864-07
TCGA-BP-5008-01A-01R-1334-07
TCGA-B2-3923-01A-02R-A277-07
TCGA-A3-3313-01A-02R-1325-07
TCGA-B0-5097-01A-01R-1420-07
TCGA-CZ-5463-01A-01R-1503-07
TCGA-BP-4173-01A-02R-1289-07
TCGA-B2-4098-01A-02R-1325-07
TCGA-MW-A4EC-01A-11R-A266-07
TCGA-B8-4146-01B-11R-1672-07
TCGA-6D-AA2E-01A-11R-A37O-07
TCGA-B0-4824-01A-01R-1277-07
TCGA-B0-4837-01A-01R-1305-07
TCGA-BP-5192-01A-01R-1426-07
TCGA-AK-3454-01A-02R-1277-07
TCGA-CJ-4907-01A-01R-1426-07
TCGA-B0-4815-01A-01R-1503-07
TCGA-CJ-6027-01A-11R-1672-07
TCGA-A3-3311-01A-02R-1325-07
TCGA-BP-4351-01A-01R-1289-07
TCGA-CW-6090-01A-11R-1672-07
TCGA-BP-4166-01A-02R-1289-07
TCGA-B0-4841-01A-01R-1277-07
TCGA-BP-4165-01A-02R-1289-07
TCGA-CW-5583-01A-02R-1541-07
TCGA-BP-4993-01A-02R-1420-07
TCGA-CJ-4887-01A-01R-1305-07
TCGA-BP-4965-01A-01R-1334-07
TCGA-AK-3456-01A-02R-1325-07
TCGA-CZ-4863-01A-01R-1503-07
TCGA-BP-4974-01A-01R-1334-07
TCGA-B0-4707-01A-01R-1277-07
TCGA-A3-3331-01A-02R-1325-07
TCGA-BP-4766-01A-01R-1289-07
TCGA-AK-3458-01A-01R-1503-07
TCGA-CJ-4912-01A-01R-1426-07
TCGA-A3-A6NI-01A-11R-A33J-07
TCGA-BP-4774-01A-01R-1289-07
TCGA-BP-4330-01A-01R-1289-07
TCGA-CZ-5468-01A-01R-1503-07
TCGA-BP-4762-01A-02R-1289-07
TCGA-B0-4838-01A-01R-1305-07
TCGA-CJ-4894-01A-01R-1305-07
TCGA-B0-5709-01A-11R-1541-07
TCGA-CJ-4895-01A-01R-1305-07
TCGA-CJ-4885-01A-01R-1305-07
TCGA-B4-5838-01A-11R-1672-07
TCGA-B0-4836-01A-01R-1305-07
TCGA-B0-5119-01A-02R-1420-07
TCGA-BP-4343-01A-02R-1289-07
TCGA-A3-3316-01A-01R-0864-07
TCGA-B0-5088-01A-01R-1334-07
TCGA-A3-3324-01A-02R-1325-07
TCGA-CJ-6031-01A-11R-1672-07
TCGA-B0-4701-01A-01R-1277-07
TCGA-AK-3443-01A-02R-1325-07
TCGA-B0-5108-01A-01R-1420-07
TCGA-B0-5109-01A-02R-1420-07
TCGA-BP-4991-01A-01R-1334-07
TCGA-A3-3359-01A-01R-0864-07
TCGA-A3-3357-01A-02R-1420-07
TCGA-CZ-4859-01A-02R-1426-07
TCGA-BP-4961-01A-01R-1334-07
TCGA-A3-A8OU-01A-11R-A37O-07
TCGA-BP-4174-01A-02R-1289-07
TCGA-CJ-4903-01A-01R-1426-07
TCGA-B8-5159-01A-01R-1420-07
TCGA-BP-4763-01A-01R-1289-07
TCGA-BP-4795-01A-02R-1420-07
TCGA-BP-4346-01A-01R-1289-07
TCGA-BP-5190-01A-01R-1426-07
TCGA-B0-4810-01A-01R-1503-07
TCGA-BP-4803-01A-01R-1305-07
TCGA-BP-4164-01A-02R-1325-07
TCGA-BP-4338-01A-01R-1289-07
TCGA-A3-A6NL-01A-11R-A33J-07
TCGA-CZ-5451-01A-01R-1503-07
TCGA-B8-4619-01A-02R-1325-07
TCGA-BP-4982-01A-01R-1334-07
TCGA-BP-4998-01A-01R-1334-07
TCGA-A3-3326-01A-01R-0864-07
TCGA-CJ-4870-01A-01R-1305-07
TCGA-BP-5185-01A-01R-1426-07
TCGA-B8-5546-01A-01R-1541-07
TCGA-BP-4781-01A-01R-1305-07
TCGA-BP-4335-01A-01R-1289-07
TCGA-BP-4968-01A-01R-1334-07
TCGA-CJ-4636-01A-02R-1325-07
TCGA-B2-5633-01A-01R-1541-07
TCGA-BP-4176-01A-02R-1289-07
TCGA-BP-4170-01A-02R-1289-07
TCGA-A3-3362-01A-02R-1325-07
TCGA-BP-5000-01A-01R-1334-07
TCGA-CJ-4908-01A-01R-1426-07
TCGA-B0-5713-01A-11R-1672-07
TCGA-B0-4845-01A-01R-1277-07
TCGA-CJ-4873-01A-01R-1305-07
TCGA-B0-4713-01A-01R-1277-07
TCGA-B0-4714-01A-01R-1277-07
TCGA-BP-5184-01A-01R-1426-07
TCGA-BP-4787-01A-01R-1305-07
TCGA-CZ-5985-01A-11R-1672-07
TCGA-B0-5399-01A-01R-1503-07
TCGA-AK-3465-01A-02R-1325-07
TCGA-CZ-5469-01A-01R-1503-07
TCGA-BP-4798-01A-01R-1305-07
TCGA-BP-4971-01A-01R-1334-07
TCGA-CZ-5459-01A-01R-1503-07
TCGA-B0-4710-01A-01R-1503-07
TCGA-B8-4148-01A-02R-1325-07
TCGA-BP-4337-01A-01R-1289-07
TCGA-BP-5175-01A-01R-1426-07
TCGA-BP-4973-01A-01R-1334-07
TCGA-B0-4839-01A-01R-1305-07
TCGA-BP-4969-01A-01R-1334-07
TCGA-B0-4811-01A-01R-1503-07
TCGA-CW-5580-01A-01R-1672-07
TCGA-B0-4827-01A-02R-1420-07
TCGA-CJ-5681-01A-11R-1541-07
TCGA-CW-5590-01A-01R-1541-07
TCGA-CJ-4916-01A-01R-1426-07
TCGA-BP-5004-01A-01R-1334-07
TCGA-BP-4345-01A-01R-1289-07
TCGA-B8-5551-01A-01R-1541-07
TCGA-BP-4987-01A-01R-1334-07
TCGA-CJ-4872-01A-01R-1305-07
TCGA-BP-4777-01A-01R-1289-07
TCGA-CW-5581-01A-02R-1541-07
TCGA-B0-5095-01A-01R-1420-07
TCGA-BP-4177-01A-02R-1420-07
TCGA-DV-5574-01A-01R-1541-07
TCGA-B4-5378-01A-01R-1503-07
TCGA-B0-5706-01A-11R-1541-07
TCGA-B8-A7U6-01A-12R-A37O-07
TCGA-A3-3358-01A-01R-1541-07
TCGA-A3-3308-01A-02R-1325-07
TCGA-B0-5402-01A-01R-1503-07
TCGA-CZ-5454-01A-01R-1503-07
TCGA-BP-4995-01A-01R-1334-07
TCGA-B8-A54F-01A-11R-A266-07
TCGA-B0-4847-01A-01R-1277-07
TCGA-BP-4162-01A-02R-1325-07
TCGA-B0-4712-01A-01R-1503-07
TCGA-DV-A4VX-01A-11R-A266-07
TCGA-BP-5177-01A-01R-1426-07
TCGA-CW-6093-01A-11R-1672-07
TCGA-B0-4818-01A-01R-1503-07
TCGA-CJ-4634-01A-02R-1325-07
TCGA-AK-3450-01A-02R-1277-07
TCGA-BP-5009-01A-01R-1334-07
TCGA-B8-A54E-01A-11R-A266-07
TCGA-BP-5174-01A-01R-1426-07
TCGA-BP-5191-01A-01R-1426-07
TCGA-B0-4814-01A-01R-1277-07
TCGA-B0-5116-01A-02R-1420-07
TCGA-B0-5084-01A-01R-1334-07
TCGA-B8-A54H-01A-11R-A33J-07
TCGA-B8-4621-01A-01R-1503-07
TCGA-BP-4790-01A-01R-1305-07
TCGA-A3-3335-01A-01R-0864-07
TCGA-CW-5587-01A-01R-1541-07
TCGA-BP-4999-01A-01R-1334-07
TCGA-CJ-5671-01A-11R-1541-07
TCGA-B0-4696-01A-01R-1277-07
TCGA-B8-5158-01A-01R-1420-07
TCGA-DV-5568-01A-01R-1541-07
TCGA-CZ-4856-01A-02R-1426-07
TCGA-CJ-4878-01A-01R-1305-07
TCGA-BP-4761-01A-01R-1289-07
TCGA-G6-A8L6-01A-11R-A37O-07
TCGA-AK-3425-01A-02R-1277-07
TCGA-B8-5165-01A-01R-1420-07
TCGA-B8-A8YJ-01A-13R-A39I-07
TCGA-CJ-4918-01A-01R-1426-07
TCGA-B0-5115-01A-01R-1420-07
TCGA-G6-A8L8-01A-21R-A37O-07
TCGA-BP-4985-01A-01R-1334-07
TCGA-CW-6087-01A-11R-1672-07
TCGA-BP-5168-01A-01R-1420-07
TCGA-A3-3323-01A-02R-1325-07
TCGA-AK-3445-01A-02R-1277-07
TCGA-MM-A84U-01A-11R-A37O-07
TCGA-B2-4099-01A-02R-1188-07
TCGA-BP-5201-01A-01R-1426-07
TCGA-B0-4843-01A-01R-1277-07
TCGA-B0-5085-01A-01R-1334-07
TCGA-BP-4801-01A-02R-1420-07
TCGA-BP-5198-01A-01R-1426-07
TCGA-BP-4354-01A-02R-1289-07
TCGA-BP-4760-01A-02R-1420-07
TCGA-DV-5576-01A-01R-1541-07
TCGA-BP-4789-01A-01R-1305-07
TCGA-AK-3428-01A-02R-1277-07
TCGA-CJ-4900-01A-01R-1334-07
TCGA-A3-3380-01A-01R-0864-07
TCGA-B0-5697-01A-11R-1541-07
TCGA-B0-5100-01A-01R-1420-07
TCGA-B8-4154-01A-01R-1188-07
TCGA-A3-3320-01A-02R-1325-07
TCGA-BP-4163-01A-02R-1325-07
TCGA-BP-5196-01A-01R-1426-07
TCGA-A3-A8CQ-01A-11R-A37O-07
TCGA-CJ-5676-01A-11R-1541-07
TCGA-BP-4347-01A-01R-1289-07
TCGA-CJ-4905-01A-02R-1426-07
TCGA-BP-4962-01A-01R-1334-07
TCGA-B0-5712-01A-11R-1672-07
TCGA-A3-3351-01A-02R-1325-07
TCGA-BP-4355-01A-01R-1289-07
TCGA-AK-3455-01A-01R-0864-07
TCGA-BP-4332-01A-01R-1289-07
TCGA-B0-4703-01A-01R-1277-07
TCGA-CZ-5984-01A-11R-1672-07
TCGA-B0-5077-01A-01R-1334-07
TCGA-B2-4102-01A-02R-1325-07
TCGA-B0-5110-01A-01R-1420-07
TCGA-B0-5692-01A-11R-1541-07
TCGA-BP-5007-01A-01R-1334-07
TCGA-B8-4620-01A-02R-1325-07
TCGA-B0-5695-01A-11R-1541-07
TCGA-G6-A5PC-01A-11R-A33J-07
TCGA-DV-5575-01A-01R-1541-07
TCGA-CJ-4868-01A-01R-1305-07
TCGA-BP-5181-01A-01R-1426-07
TCGA-B0-5120-01A-01R-1420-07
TCGA-CZ-5988-01A-11R-1672-07
TCGA-BP-4963-01A-01R-1334-07
TCGA-CJ-4882-01A-02R-1426-07
TCGA-CW-5589-01A-01R-1541-07
TCGA-CZ-5455-01A-01R-1503-07
TCGA-BP-4970-01A-01R-1334-07
TCGA-B0-4698-01A-01R-1503-07
TCGA-DV-5565-01A-01R-1541-07
TCGA-B0-5099-01A-01R-1420-07
TCGA-B8-4153-01B-11R-1672-07
TCGA-A3-3370-01A-02R-1420-07
TCGA-DV-5566-01A-01R-1541-07
TCGA-AK-3434-01A-02R-1277-07
TCGA-B0-5812-01A-11R-1672-07
TCGA-A3-3322-01A-02R-1325-07
TCGA-B0-4693-01A-01R-1277-07
TCGA-CZ-5989-01A-11R-1672-07
TCGA-A3-3319-01A-02R-1325-07
TCGA-G6-A8L7-01A-11R-A37O-07
TCGA-BP-5180-01A-01R-1426-07
TCGA-B0-4842-01A-02R-1420-07
TCGA-CZ-5452-01A-01R-1503-07
TCGA-B0-5707-01A-11R-1541-07
TCGA-BP-5183-01A-01R-1426-07
TCGA-B0-5691-01A-11R-1541-07
TCGA-BP-4344-01A-01R-1289-07
TCGA-B0-5098-01A-01R-1420-07
TCGA-A3-3307-01A-01R-0864-07
TCGA-BP-4981-01A-01R-1334-07
TCGA-B4-5836-01A-11R-1672-07
TCGA-CZ-4853-01A-01R-1426-07
TCGA-B0-4823-01A-02R-1420-07
TCGA-CJ-4635-01A-02R-1305-07
TCGA-B2-5635-01A-01R-1541-07
TCGA-A3-A8OX-01A-11R-A37O-07
TCGA-B0-4821-01A-01R-1503-07
TCGA-BP-5006-01A-01R-1334-07
TCGA-BP-4976-01A-01R-1334-07
TCGA-BP-4959-01A-01R-1334-07
TCGA-CJ-4901-01A-01R-1426-07
TCGA-BP-4327-01A-01R-1289-07
TCGA-CJ-4923-01A-01R-1426-07
TCGA-CJ-4902-01A-01R-1426-07
TCGA-CJ-4886-01A-01R-1305-07
TCGA-B2-5633-01A-01R-A277-07
TCGA-B8-5549-01A-01R-1541-07
TCGA-BP-5173-01A-01R-1426-07
TCGA-CJ-4881-01A-01R-1305-07
TCGA-BP-5178-01A-01R-1426-07
TCGA-BP-4992-01A-01R-1334-07
TCGA-CW-6088-01A-11R-1672-07
TCGA-B4-5377-01A-01R-1503-07
TCGA-BP-5170-01A-01R-1426-07
TCGA-A3-3306-01A-01R-0864-07
TCGA-B8-A54G-01A-11R-A266-07
TCGA-BP-4967-01A-01R-1334-07
TCGA-B4-5843-01A-11R-1672-07
TCGA-BP-5200-01A-01R-1426-07
TCGA-BP-4349-01A-01R-1289-07
TCGA-BP-4989-01A-01R-1334-07
TCGA-AK-3436-01A-02R-1325-07
TCGA-CJ-4897-01A-03R-1426-07
TCGA-BP-4975-01A-01R-1334-07
TCGA-BP-5010-01A-02R-1420-07
TCGA-CJ-4875-01A-01R-1305-07
TCGA-BP-4769-01A-01R-1289-07
TCGA-CJ-5682-01A-11R-1541-07
TCGA-B0-4849-01A-01R-1277-07
TCGA-B0-5094-01A-01R-1420-07
TCGA-CJ-4920-01A-01R-1426-07
TCGA-BP-5176-01A-01R-1426-07
TCGA-A3-3387-01A-01R-1541-07
TCGA-CJ-5679-01A-11R-1541-07
TCGA-GK-A6C7-01A-11R-A33J-07
TCGA-BP-5195-01A-02R-1426-07
TCGA-B0-5121-01A-02R-1420-07
TCGA-B0-4694-01A-01R-1277-07
TCGA-B0-5703-01A-11R-1541-07
TCGA-B8-4151-01A-01R-1188-07
TCGA-BP-4341-01A-01R-1289-07
TCGA-CJ-4899-01A-01R-1334-07
TCGA-BP-5202-01A-02R-1426-07
TCGA-B0-5117-01A-01R-1420-07
TCGA-CJ-6028-01A-11R-1672-07
TCGA-BP-4994-01A-01R-1334-07
TCGA-CZ-5465-01A-01R-1503-07
TCGA-CJ-5683-01A-11R-1541-07
TCGA-BP-5199-01A-01R-1426-07
TCGA-B0-5107-01A-01R-1420-07
TCGA-DV-5567-01A-01R-1541-07
TCGA-BP-4167-01A-02R-1325-07
TCGA-B8-A54K-01A-11R-A33J-07
TCGA-CJ-5684-01A-11R-1541-07
TCGA-AK-3427-01A-01R-0864-07
TCGA-A3-A6NN-01A-12R-A33J-07
TCGA-A3-3374-01A-02R-1325-07
TCGA-B0-5096-01A-01R-1420-07
TCGA-B2-3923-01B-10R-A277-07
TCGA-B0-5083-01A-02R-1420-07
TCGA-A3-3346-01A-01R-1766-07
TCGA-B0-5400-01A-01R-1503-07
TCGA-B0-4697-01A-01R-1277-07
TCGA-B8-5164-01A-01R-1420-07
TCGA-CW-5585-01A-01R-1541-07
TCGA-CJ-6033-01A-11R-1672-07
TCGA-B4-5832-01A-11R-1672-07
TCGA-B4-5835-01A-11R-1672-07
TCGA-B0-5080-01A-01R-1503-07
TCGA-AS-3777-01A-01R-0864-07
TCGA-B0-5699-01A-11R-1541-07
TCGA-EU-5905-01A-11R-1672-07
TCGA-CJ-4889-01A-01R-1305-07
TCGA-CJ-4892-01A-01R-1305-07
TCGA-B0-5092-01A-01R-1420-07
TCGA-DV-A4VZ-01A-11R-A266-07
TCGA-AS-3778-01A-01R-A32Z-07
TCGA-BP-4768-01A-01R-1289-07
TCGA-BP-5194-01A-02R-1426-07
TCGA-B8-5162-01A-01R-1420-07
TCGA-BP-4986-01A-01R-1334-07
TCGA-CZ-4866-01A-01R-1503-07
TCGA-BP-4775-01A-01R-1289-07
TCGA-B2-3924-01A-02R-A277-07
TCGA-B8-5553-01A-01R-1541-07
TCGA-A3-A8OV-01A-11R-A37O-07
TCGA-CJ-4642-01B-01R-1305-07
TCGA-CJ-4890-01A-01R-1305-07
TCGA-BP-4161-01A-02R-1325-07
TCGA-B2-5641-01A-01R-1541-07
TCGA-A3-3347-01A-02R-1325-07
TCGA-CZ-5987-01A-11R-1672-07
TCGA-B0-5690-01A-11R-1541-07
TCGA-CZ-4858-01A-01R-1305-07
TCGA-CJ-5677-01A-11R-1541-07
TCGA-BP-4988-01A-01R-1334-07
TCGA-CZ-5464-01A-01R-1503-07
TCGA-BP-4972-01A-01R-1334-07
TCGA-AK-3451-01A-02R-1188-07
TCGA-CZ-5457-01A-01R-1503-07
TCGA-BP-4807-01A-01R-1305-07
TCGA-BP-4770-01A-01R-1503-07
TCGA-BP-4158-01A-02R-1289-07
TCGA-B8-A54I-01A-21R-A33J-07
TCGA-B2-5635-01A-01R-A277-07
TCGA-BP-4771-01A-01R-1289-07
TCGA-CZ-5466-01A-01R-1503-07
TCGA-BP-4776-01A-01R-1289-07
TCGA-B0-4691-01A-01R-1277-07
TCGA-B4-5844-01A-11R-1672-07
TCGA-BP-4960-01A-01R-1334-07
TCGA-A3-3367-01A-02R-1420-07
TCGA-MM-A564-01A-11R-A266-07
TCGA-B4-5834-01A-11R-1672-07
TCGA-BP-4169-01A-02R-1289-07
TCGA-B8-5552-01B-11R-1672-07
TCGA-A3-3376-01A-02R-1420-07
TCGA-CW-5584-01A-01R-1541-07
TCGA-B0-4700-01A-02R-1541-07
TCGA-B8-5545-01A-01R-1672-07
TCGA-CJ-4640-01A-02R-1325-07
TCGA-CJ-4638-01A-02R-1325-07
TCGA-BP-4331-01A-01R-1289-07
TCGA-B0-5701-01A-11R-1541-07
TCGA-B0-4945-01A-01R-1420-07
TCGA-B0-5106-01A-01R-1420-07
TCGA-AK-3447-01A-01R-1766-07
TCGA-BP-4765-01A-01R-1289-07
TCGA-BP-4352-01A-01R-1289-07
TCGA-B0-4817-01A-01R-1277-07
TCGA-CJ-4637-01A-02R-1325-07
TCGA-DV-A4W0-05A-11R-A266-07
TCGA-B0-5104-01A-01R-1420-07
TCGA-CJ-4904-01A-02R-1426-07
TCGA-B0-4833-01A-01R-1305-07
TCGA-B8-4143-01A-01R-1188-07
TCGA-B2-A4SR-01A-11R-A266-07
TCGA-B0-5075-01A-01R-1334-07
TCGA-B0-4822-01A-01R-1277-07
TCGA-A3-3365-01A-01R-0864-07
TCGA-AK-3453-01A-02R-1277-07
TCGA-A3-3373-01A-02R-1420-07
TCGA-BP-4160-01A-02R-1289-07
TCGA-A3-3372-01A-02R-1325-07
TCGA-B8-A54J-01A-11R-A33J-07
TCGA-CZ-5470-01A-01R-1503-07
TCGA-B0-4699-01A-01R-1277-07
TCGA-B0-5113-01A-01R-1420-07
TCGA-CZ-5982-01A-11R-1672-07
TCGA-CZ-5986-01A-11R-1672-07
TCGA-BP-4340-01A-01R-1289-07
TCGA-BP-4342-01A-01R-1289-07

## Sheet: Sheet3
futime	fustat	Id
385	0	TCGA-3Z-A93Z
362	0	TCGA-6D-AA2E
1120	0	TCGA-A3-3306
1436	0	TCGA-A3-3307
16	0	TCGA-A3-3308
1191	1	TCGA-A3-3311
735	1	TCGA-A3-3313
1493	0	TCGA-A3-3316
1491	0	TCGA-A3-3317
1130	0	TCGA-A3-3319
1508	0	TCGA-A3-3320
1478	0	TCGA-A3-3322
1106	0	TCGA-A3-3323
1186	0	TCGA-A3-3324
1170	1	TCGA-A3-3325
1137	0	TCGA-A3-3326
1385	0	TCGA-A3-3328
1624	0	TCGA-A3-3329
1257	0	TCGA-A3-3331
1886	0	TCGA-A3-3335
1043	0	TCGA-A3-3336
945	0	TCGA-A3-3343
137	1	TCGA-A3-3346
1610	1	TCGA-A3-3347
1385	0	TCGA-A3-3349
910	0	TCGA-A3-3351
561	1	TCGA-A3-3352
2688	0	TCGA-A3-3357
1307	0	TCGA-A3-3358
2504	0	TCGA-A3-3359
1559	0	TCGA-A3-3362
319	0	TCGA-A3-3363
873	0	TCGA-A3-3365
2270	0	TCGA-A3-3367
2274	0	TCGA-A3-3370
735	0	TCGA-A3-3372
1621	0	TCGA-A3-3373
1314	0	TCGA-A3-3374
1696	1	TCGA-A3-3376
630	0	TCGA-A3-3378
567	0	TCGA-A3-3380
574	0	TCGA-A3-3382
861	0	TCGA-A3-3383
1993	0	TCGA-A3-3385
617	0	TCGA-A3-3387
1018	0	TCGA-A3-A6NI
468	0	TCGA-A3-A6NJ
689	0	TCGA-A3-A6NL
3	0	TCGA-A3-A6NN
3	0	TCGA-A3-A8CQ
0	0	TCGA-A3-A8OU
340	0	TCGA-A3-A8OV
323	0	TCGA-A3-A8OW
0	0	TCGA-A3-A8OX
3343	0	TCGA-AK-3425
885	1	TCGA-AK-3426
3583	0	TCGA-AK-3427
3728	0	TCGA-AK-3428
3328	0	TCGA-AK-3429
480	1	TCGA-AK-3430
2241	1	TCGA-AK-3431
3409	0	TCGA-AK-3433
2087	0	TCGA-AK-3434
3331	0	TCGA-AK-3436
2865	0	TCGA-AK-3440
1423	0	TCGA-AK-3443
1471	0	TCGA-AK-3444
2392	0	TCGA-AK-3445
1217	0	TCGA-AK-3447
1508	0	TCGA-AK-3450
2868	0	TCGA-AK-3451
2531	0	TCGA-AK-3453
874	0	TCGA-AK-3454
683	1	TCGA-AK-3455
1143	0	TCGA-AK-3456
1168	0	TCGA-AK-3458
2508	0	TCGA-AK-3460
2217	0	TCGA-AK-3461
369	0	TCGA-AK-3465
1238	0	TCGA-AS-3777
43	0	TCGA-AS-3778
101	1	TCGA-B0-4688
43	1	TCGA-B0-4690
139	1	TCGA-B0-4691
77	1	TCGA-B0-4693
106	1	TCGA-B0-4694
866	1	TCGA-B0-4696
578	1	TCGA-B0-4697
42	1	TCGA-B0-4698
110	1	TCGA-B0-4699
1980	1	TCGA-B0-4700
238	1	TCGA-B0-4701
182	1	TCGA-B0-4703
65	1	TCGA-B0-4706
600	1	TCGA-B0-4707
1755	0	TCGA-B0-4710
1337	1	TCGA-B0-4712
202	1	TCGA-B0-4713
99	1	TCGA-B0-4714
1778	0	TCGA-B0-4718
478	1	TCGA-B0-4810
1417	1	TCGA-B0-4811
18	1	TCGA-B0-4813
168	1	TCGA-B0-4814
1588	1	TCGA-B0-4815
1371	1	TCGA-B0-4816
1019	1	TCGA-B0-4817
510	1	TCGA-B0-4818
183	1	TCGA-B0-4819
1230	1	TCGA-B0-4821
1111	1	TCGA-B0-4822
454	1	TCGA-B0-4823
1657	1	TCGA-B0-4824
885	1	TCGA-B0-4827
307	1	TCGA-B0-4828
2386	1	TCGA-B0-4833
2090	1	TCGA-B0-4834
1238	1	TCGA-B0-4836
1378	1	TCGA-B0-4837
834	1	TCGA-B0-4838
1639	1	TCGA-B0-4839
204	1	TCGA-B0-4841
1724	1	TCGA-B0-4842
320	1	TCGA-B0-4843
313	1	TCGA-B0-4844
1986	1	TCGA-B0-4845
1200	1	TCGA-B0-4846
793	1	TCGA-B0-4847
883	1	TCGA-B0-4848
69	1	TCGA-B0-4849
1121	1	TCGA-B0-4852
2145	1	TCGA-B0-4945
637	1	TCGA-B0-5075
1317	1	TCGA-B0-5077
342	1	TCGA-B0-5080
362	1	TCGA-B0-5081
1045	1	TCGA-B0-5083
222	1	TCGA-B0-5084
770	1	TCGA-B0-5085
563	1	TCGA-B0-5088
459	1	TCGA-B0-5092
333	1	TCGA-B0-5094
245	1	TCGA-B0-5095
68	1	TCGA-B0-5096
665	0	TCGA-B0-5097
1584	1	TCGA-B0-5098
485	1	TCGA-B0-5099
1913	1	TCGA-B0-5100
2764	1	TCGA-B0-5102
0	1	TCGA-B0-5104
1598	1	TCGA-B0-5106
927	1	TCGA-B0-5107
1782	0	TCGA-B0-5108
587	1	TCGA-B0-5109
2009	0	TCGA-B0-5110
1175	0	TCGA-B0-5113
1604	0	TCGA-B0-5115
1274	0	TCGA-B0-5116
1608	0	TCGA-B0-5117
1552	0	TCGA-B0-5119
1169	0	TCGA-B0-5120
1485	0	TCGA-B0-5121
1411	0	TCGA-B0-5399
1733	0	TCGA-B0-5400
1290	0	TCGA-B0-5402
3392	0	TCGA-B0-5690
3431	0	TCGA-B0-5691
3944	0	TCGA-B0-5692
4074	0	TCGA-B0-5693
480	1	TCGA-B0-5694
2150	0	TCGA-B0-5695
2609	0	TCGA-B0-5696
2630	0	TCGA-B0-5697
3631	0	TCGA-B0-5698
3841	0	TCGA-B0-5699
1790	0	TCGA-B0-5700
2461	0	TCGA-B0-5701
2172	0	TCGA-B0-5702
2246	0	TCGA-B0-5703
4537	0	TCGA-B0-5705
3205	0	TCGA-B0-5706
3744	0	TCGA-B0-5707
3974	0	TCGA-B0-5709
2430	0	TCGA-B0-5710
3989	0	TCGA-B0-5711
2722	0	TCGA-B0-5712
2782	0	TCGA-B0-5713
3834	0	TCGA-B0-5812
992	0	TCGA-B2-3923
1092	0	TCGA-B2-3924
51	1	TCGA-B2-4098
972	0	TCGA-B2-4099
648	0	TCGA-B2-4101
952	0	TCGA-B2-4102
963	0	TCGA-B2-5633
755	0	TCGA-B2-5635
919	0	TCGA-B2-5636
1003	1	TCGA-B2-5639
656	0	TCGA-B2-5641
507	0	TCGA-B2-A4SR
365	0	TCGA-B4-5377
175	0	TCGA-B4-5378
155	0	TCGA-B4-5832
38	0	TCGA-B4-5834
16	0	TCGA-B4-5835
141	0	TCGA-B4-5836
166	0	TCGA-B4-5838
11	0	TCGA-B4-5843
7	0	TCGA-B4-5844
709	1	TCGA-B8-4143
511	0	TCGA-B8-4146
1520	0	TCGA-B8-4148
1299	0	TCGA-B8-4151
762	0	TCGA-B8-4153
1380	0	TCGA-B8-4154
523	0	TCGA-B8-4619
777	0	TCGA-B8-4620
788	0	TCGA-B8-4621
1525	0	TCGA-B8-4622
1218	0	TCGA-B8-5158
722	0	TCGA-B8-5159
36	0	TCGA-B8-5162
822	0	TCGA-B8-5163
26	0	TCGA-B8-5164
737	0	TCGA-B8-5165
1525	0	TCGA-B8-5545
505	0	TCGA-B8-5546
194	0	TCGA-B8-5549
1476	0	TCGA-B8-5550
16	0	TCGA-B8-5551
1046	0	TCGA-B8-5552
435	0	TCGA-B8-5553
830	0	TCGA-B8-A54D
909	0	TCGA-B8-A54E
519	0	TCGA-B8-A54F
53	0	TCGA-B8-A54G
256	0	TCGA-B8-A54H
150	0	TCGA-B8-A54I
528	0	TCGA-B8-A54J
469	0	TCGA-B8-A54K
495	0	TCGA-B8-A7U6
431	0	TCGA-B8-A8YJ
3377	0	TCGA-BP-4158
2601	1	TCGA-BP-4159
2881	0	TCGA-BP-4160
2746	0	TCGA-BP-4161
3074	0	TCGA-BP-4162
2839	0	TCGA-BP-4163
992	1	TCGA-BP-4164
3037	0	TCGA-BP-4165
13	0	TCGA-BP-4166
2718	0	TCGA-BP-4167
701	1	TCGA-BP-4169
2343	1	TCGA-BP-4170
1893	0	TCGA-BP-4173
1879	0	TCGA-BP-4174
1955	0	TCGA-BP-4176
1670	0	TCGA-BP-4177
2964	0	TCGA-BP-4325
1625	1	TCGA-BP-4326
109	1	TCGA-BP-4327
845	1	TCGA-BP-4329
1888	0	TCGA-BP-4330
2454	1	TCGA-BP-4331
1133	0	TCGA-BP-4332
645	1	TCGA-BP-4334
475	1	TCGA-BP-4335
2	1	TCGA-BP-4337
2859	0	TCGA-BP-4338
562	1	TCGA-BP-4340
1589	1	TCGA-BP-4341
2256	1	TCGA-BP-4342
1912	1	TCGA-BP-4343
1666	0	TCGA-BP-4344
1516	0	TCGA-BP-4345
1493	1	TCGA-BP-4346
1367	0	TCGA-BP-4347
372	0	TCGA-BP-4349
970	0	TCGA-BP-4351
344	1	TCGA-BP-4352
375	1	TCGA-BP-4353
1034	1	TCGA-BP-4354
953	1	TCGA-BP-4355
374	0	TCGA-BP-4756
2208	0	TCGA-BP-4758
2372	0	TCGA-BP-4759
2361	0	TCGA-BP-4760
182	0	TCGA-BP-4761
1343	1	TCGA-BP-4762
1270	1	TCGA-BP-4763
2184	0	TCGA-BP-4765
1462	0	TCGA-BP-4766
400	0	TCGA-BP-4768
1876	0	TCGA-BP-4769
329	1	TCGA-BP-4770
162	1	TCGA-BP-4771
1885	0	TCGA-BP-4774
1843	0	TCGA-BP-4775
411	0	TCGA-BP-4776
1731	0	TCGA-BP-4777
2080	0	TCGA-BP-4781
354	0	TCGA-BP-4782
1854	0	TCGA-BP-4784
480	1	TCGA-BP-4787
1489	0	TCGA-BP-4789
1111	1	TCGA-BP-4790
620	0	TCGA-BP-4795
1107	0	TCGA-BP-4797
334	1	TCGA-BP-4798
1133	1	TCGA-BP-4799
1124	0	TCGA-BP-4801
204	0	TCGA-BP-4803
1459	0	TCGA-BP-4804
211	0	TCGA-BP-4807
2660	0	TCGA-BP-4959
2172	0	TCGA-BP-4960
1935	0	TCGA-BP-4961
1785	0	TCGA-BP-4962
1834	0	TCGA-BP-4963
1862	0	TCGA-BP-4964
1871	0	TCGA-BP-4965
205	0	TCGA-BP-4967
1746	0	TCGA-BP-4968
1794	0	TCGA-BP-4969
433	0	TCGA-BP-4970
1487	0	TCGA-BP-4971
1502	0	TCGA-BP-4972
1384	0	TCGA-BP-4973
211	1	TCGA-BP-4974
1433	0	TCGA-BP-4975
1632	0	TCGA-BP-4976
454	0	TCGA-BP-4977
1097	1	TCGA-BP-4981
1014	0	TCGA-BP-4982
1413	0	TCGA-BP-4983
952	1	TCGA-BP-4985
785	0	TCGA-BP-4986
1124	0	TCGA-BP-4987
828	1	TCGA-BP-4988
118	0	TCGA-BP-4989
1413	0	TCGA-BP-4991
501	0	TCGA-BP-4992
177	0	TCGA-BP-4993
1308	0	TCGA-BP-4994
1371	0	TCGA-BP-4995
932	0	TCGA-BP-4998
1266	0	TCGA-BP-4999
563	0	TCGA-BP-5000
1177	0	TCGA-BP-5001
1126	0	TCGA-BP-5004
840	0	TCGA-BP-5006
1140	0	TCGA-BP-5007
1071	0	TCGA-BP-5008
1092	1	TCGA-BP-5009
878	1	TCGA-BP-5010
1463	1	TCGA-BP-5168
193	0	TCGA-BP-5169
2412	0	TCGA-BP-5170
62	1	TCGA-BP-5173
2257	0	TCGA-BP-5174
932	0	TCGA-BP-5175
1590	1	TCGA-BP-5176
293	0	TCGA-BP-5177
1912	1	TCGA-BP-5178
2263	0	TCGA-BP-5180
1495	0	TCGA-BP-5181
1165	0	TCGA-BP-5182
1291	0	TCGA-BP-5183
1133	0	TCGA-BP-5184
1132	0	TCGA-BP-5185
693	0	TCGA-BP-5186
406	0	TCGA-BP-5187
822	1	TCGA-BP-5189
1011	0	TCGA-BP-5190
967	0	TCGA-BP-5191
714	0	TCGA-BP-5192
408	0	TCGA-BP-5194
749	0	TCGA-BP-5195
1018	0	TCGA-BP-5196
603	0	TCGA-BP-5198
1355	0	TCGA-BP-5199
1063	0	TCGA-BP-5200
951	0	TCGA-BP-5201
29	0	TCGA-BP-5202
3498	0	TCGA-CJ-4634
1416	0	TCGA-CJ-4635
1924	0	TCGA-CJ-4636
2227	1	TCGA-CJ-4637
431	1	TCGA-CJ-4638
3229	0	TCGA-CJ-4639
3480	0	TCGA-CJ-4640
1661	1	TCGA-CJ-4641
3205	0	TCGA-CJ-4642
1793	0	TCGA-CJ-4643
336	1	TCGA-CJ-4644
646	1	TCGA-CJ-4868
2554	0	TCGA-CJ-4869
1498	0	TCGA-CJ-4870
2423	0	TCGA-CJ-4871
1435	0	TCGA-CJ-4872
1776	0	TCGA-CJ-4873
2283	0	TCGA-CJ-4874
3554	1	TCGA-CJ-4875
1955	0	TCGA-CJ-4876
2186	0	TCGA-CJ-4878
2014	0	TCGA-CJ-4881
1883	0	TCGA-CJ-4882
1759	0	TCGA-CJ-4884
3451	0	TCGA-CJ-4885
1952	0	TCGA-CJ-4886
932	1	TCGA-CJ-4887
1567	1	TCGA-CJ-4888
1946	0	TCGA-CJ-4889
3519	0	TCGA-CJ-4890
819	1	TCGA-CJ-4891
1521	0	TCGA-CJ-4892
750	0	TCGA-CJ-4893
841	1	TCGA-CJ-4894
1200	1	TCGA-CJ-4895
3341	0	TCGA-CJ-4897
1528	0	TCGA-CJ-4899
1714	1	TCGA-CJ-4900
1450	0	TCGA-CJ-4901
1520	0	TCGA-CJ-4902
1560	0	TCGA-CJ-4903
3302	0	TCGA-CJ-4904
1496	0	TCGA-CJ-4905
1499	0	TCGA-CJ-4907
1531	0	TCGA-CJ-4908
1657	0	TCGA-CJ-4912
1173	1	TCGA-CJ-4913
1373	0	TCGA-CJ-4916
93	1	TCGA-CJ-4918
139	1	TCGA-CJ-4920
572	1	TCGA-CJ-4923
3987	0	TCGA-CJ-5671
1972	1	TCGA-CJ-5672
3936	0	TCGA-CJ-5675
4067	0	TCGA-CJ-5676
782	1	TCGA-CJ-5677
574	1	TCGA-CJ-5678
679	1	TCGA-CJ-5679
768	1	TCGA-CJ-5680
552	1	TCGA-CJ-5681
3736	0	TCGA-CJ-5682
1889	0	TCGA-CJ-5683
2231	0	TCGA-CJ-5684
2038	0	TCGA-CJ-5686
0	1	TCGA-CJ-5689
3615	1	TCGA-CJ-6027
1625	1	TCGA-CJ-6028
2299	1	TCGA-CJ-6030
1906	0	TCGA-CJ-6031
3639	0	TCGA-CJ-6032
224	1	TCGA-CJ-6033
1964	1	TCGA-CW-5580
2799	0	TCGA-CW-5581
2489	0	TCGA-CW-5583
164	1	TCGA-CW-5584
2609	0	TCGA-CW-5585
2226	0	TCGA-CW-5587
2017	0	TCGA-CW-5588
2378	0	TCGA-CW-5589
1075	1	TCGA-CW-5590
2271	0	TCGA-CW-5591
41	1	TCGA-CW-6087
3222	0	TCGA-CW-6088
2552	0	TCGA-CW-6090
3146	0	TCGA-CW-6093
2701	0	TCGA-CW-6096
571	1	TCGA-CW-6097
774	0	TCGA-CZ-4853
1404	1	TCGA-CZ-4854
18	0	TCGA-CZ-4856
1432	1	TCGA-CZ-4857
2105	1	TCGA-CZ-4858
1787	0	TCGA-CZ-4859
206	1	TCGA-CZ-4860
446	1	TCGA-CZ-4861
3271	0	TCGA-CZ-4862
1928	0	TCGA-CZ-4863
1315	1	TCGA-CZ-4864
166	1	TCGA-CZ-4865
3267	0	TCGA-CZ-4866
1929	0	TCGA-CZ-5451
1789	0	TCGA-CZ-5452
2419	1	TCGA-CZ-5453
722	1	TCGA-CZ-5454
561	1	TCGA-CZ-5455
2422	0	TCGA-CZ-5456
2754	0	TCGA-CZ-5457
2789	0	TCGA-CZ-5458
1683	0	TCGA-CZ-5459
2873	0	TCGA-CZ-5460
330	1	TCGA-CZ-5461
311	1	TCGA-CZ-5462
662	0	TCGA-CZ-5463
2128	0	TCGA-CZ-5464
2564	1	TCGA-CZ-5465
685	0	TCGA-CZ-5466
73	1	TCGA-CZ-5467
59	1	TCGA-CZ-5468
946	1	TCGA-CZ-5469
386	0	TCGA-CZ-5470
2439	0	TCGA-CZ-5982
2067	0	TCGA-CZ-5984
1997	0	TCGA-CZ-5985
373	0	TCGA-CZ-5986
445	1	TCGA-CZ-5987
693	0	TCGA-CZ-5988
1905	0	TCGA-CZ-5989
1329	0	TCGA-DV-5565
1398	0	TCGA-DV-5566
2004	0	TCGA-DV-5567
370	0	TCGA-DV-5568
355	0	TCGA-DV-5569
1130	0	TCGA-DV-5573
2016	0	TCGA-DV-5574
1729	0	TCGA-DV-5575
727	1	TCGA-DV-5576
1626	1	TCGA-DV-A4VX
365	0	TCGA-DV-A4VZ
2470	0	TCGA-DV-A4W0
551	0	TCGA-EU-5904
119	0	TCGA-EU-5905
206	0	TCGA-EU-5906
127	0	TCGA-EU-5907
242	1	TCGA-G6-A5PC
313	1	TCGA-G6-A8L6
2133	0	TCGA-G6-A8L7
1091	1	TCGA-G6-A8L8
61	0	TCGA-GK-A6C7
591	0	TCGA-MM-A563
607	0	TCGA-MM-A564
700	0	TCGA-MM-A84U
498	0	TCGA-MW-A4EC
356	0	TCGA-T7-A92I

## Sheet: ELISA raw data
Number	Patient	VSIG4	P4HB	TGFBI	WHO/ISUP-based risk score	T stage-based risk score	grade group	stage group	side: 0.left 1.right	diameter	WHO/ISUP	T stage: 1.pT1a 2.pT1b 3.pT2a 4.pT2b 5.pT3 6.T4
1	D70392	185.976	15.4932	35.8553	-1.28273	-0.899345	0	0	1	2.8	2	1
2	D70183	123.861	13.0792	23.2875	-3.43139	-5.90583	0	0	1	2.6	1	1
3	D64659	143.518	10.993	32.4108	-3.0081	-4.31327	0	0	1	6	2	2
4	D71456	107.743	18.7118	30.5489	-1.08355	-3.55004	1	0	1	6.4	3	2
5	D71436	112.853	12.1255	53.8227	-0.44599	-1.43741	0	0	0	1.7	2	1
6	D71475	95.1624	16.5959	29.2456	-1.84721	-4.84471	0	0	1	3.2	2	1
7	D71406	163.96	19.4569	24.2184	-1.44725	-2.432	0	0	1	2	2	1
8	D76884	106.956	9.53274	27.6629	-3.99969	-6.82604	0	0	1	1.7	2	1
9	D76938	104.991	11.8275	34.7382	-2.5929	-5.01306	0	0	1	4	2	1
10	D76825	202.094	14.6885	32.597	-1.83086	-1.1282	0	0	1	6	2	2
11	D77562	84.1547	16.8045	38.1827	-0.849431	-3.66141	0	0	0	3.5	2	1
12	D78060	198.949	10.695	25.4287	-3.7392	-3.64628	0	0	1	2	2	1
13	D78194	137.621	13.5761	27.1044	-2.85534	-4.63436	0	0	0	2	2	1
14	D77930	139.586	10.8738	48.3301	-1.34107	-1.80693	0	0	1	3.1	2	1
15	D77959	143.911	13.3176	49.8196	-0.47969	-0.669963	0	0	1	4.5	2	2
16	D78195	152.56	15.1057	50.4713	0.113723	0.279354	0	0	0	1.4	2	1
17	D66112	98.3075	8.48966	21.7048	-4.95104	-8.44417	0	0	0	2.2	2	1
18	D66435	138.014	10.248	48.7956	-1.47165	-1.97178	0	0	1	2.7	2	1
19	D63226	183.407	19.0559	32.8763	-0.59604	-0.417864	1	1	1	13.5	3	5
20	D78483	167.892	17.0429	30.9213	-1.40584	-1.89351	0	0	0	3.2	2	1
21	D78265	139.979	17.7283	48.7956	0.654911	0.34831	0	0	0	2.1	2	1
22	D73580	145.483	16.7449	28.3146	-1.81161	-3.20286	0	0	0	3.8	2	1
23	D79683	139.979	8.87709	38.6482	-2.94589	-4.02372	0	0	0	2.6	2	1
24	D79149	125.04	18.7714	40.6963	0.0542144	-1.22146	1	0	0	5.5	3	2
25	D79150	110.101	15.97	27.3837	-2.19694	-4.82582	0	0	1	3	2	1
26	D79365	134.869	13.1686	23.3806	-3.37564	-5.47963	0	0	0	2.1	2	1
27	D80784	110.35	13.3474	33.5279	-2.28149	-4.57248	0	0	1	2.6	2	1
28	D80830	180.865	13.8839	24.2339	-2.9959	-3.51774	0	0	1	3.5	2	1
29	D81285	201.701	15.9104	23.9391	-2.41381	-2.23123	0	0	0	1.4	2	1
30	D81238	127.399	8.54927	42.372	-2.66266	-3.9341	0	0	0	5.5	2	2
31	D80992	101.846	13.3474	44.5132	-1.11852	-3.02003	0	0	0	2.5	2	1
32	D81253	143.911	16.417	26.732	-2.07738	-3.62269	0	0	0	3.7	2	1
33	D81756	107.205	12.2482	42.8375	-1.60034	-3.44614	0	0	1	3.2	2	1
34	D81715	164.354	18.086	23.4736	-1.9155	-2.95629	0	0	0	1.3	2	1
35	D81694	165.533	17.5495	32.2246	-1.12658	-1.60387	0	0	0	4.5	2	2
36	D82473	144.304	15.9998	34.4589	-1.36596	-2.43413	0	0	1	3.5	2	1
37	D82476	104.204	8.37046	23.5667	-4.77417	-7.96119	0	0	1	3.2	2	1
38	D82989	121.895	12.811	35.7622	-2.17261	-3.95556	1	0	1	4	3	1
39	D83012	75.1127	11.9765	38.2758	-2.22636	-5.41407	1	0	1	4	3	1
40	D83037	212.709	19.3079	28.5008	-0.939759	-0.0572514	0	0	1	3.5	2	1
41	D83231	84.1547	15.1355	48.5163	-0.214277	-2.42461	0	0	1	1.1	2	1
42	D61703	149.808	16.5959	31.2006	-1.53623	-2.61129	0	0	0	2.5	2	1
43	D76896	111.923	11.8871	31.9453	-2.86282	-5.22358	0	0	1	3.2	1	1
44	D80015	193.193	16.9237	30.642	-1.42278	-1.09464	0	1	0	6	2	5
45	D63421	107.743	11.1421	48.7025	-1.28397	-2.77328	0	0	0	6.8	2	2
46	D66454	101.858	11.0789	29.7887	-3.34223	-6.18057	0	0	1	4.2	2	2
47	D67155	106.239	14.5485	44.6051	-0.759656	-2.48994	1	1	1	8	3	3
48	831503	151.247	10.4265	24.7584	-3.97566	-5.5023	0	0	0	4	2	1
49	D84818	190.307	13.0658	42.3186	-1.2701	-0.391287	1	1	1	25.2	3	6
50	D85348	141.688	18.5222	53.0207	1.33672	1.35788	1	1	0	7.3	3	5
51	D85341	162.4	9.71484	27.0449	-3.91165	-4.94304	0	0	1	6.5	2	2
52	D85717	218.163	11.2569	44.6051	-1.48654	0.419819	1	1	0	8.5	4	5
53	D85838	108.231	16.6045	43.4161	-0.300059	-2.00179	1	1	1	8.5	3	3
54	D89099	195.459	18.8417	51.3731	1.3502	3.0507	1	1	1	8.2		5

## Sheet: proteome heat meap
Protein accession	Protein description	Gene name	R/C Ratio	R/C P value	Regulated Type	Coverage [%]	Peptides	PSMs	Unique Peptides	Razor + unique peptides	MW [kDa]	Intensity C1	Intensity C2	Intensity C3	Intensity C4	Intensity C5	Intensity C6	Intensity C7	Intensity C8	Intensity C9	Intensity C10	Intensity C11	Intensity R1	Intensity R2	Intensity R3	Intensity R5	Intensity R6	Intensity R7	Intensity R9	Intensity R10	Intensity R11	Intensity R12	Intensity R13	Intensity R14	C1	C2	C3	C4	C5	C6	C7	C8	C9	C10	C11	R1	R2	R3	R5
Q86WI1	Fibrocystin-L OS=Homo sapiens OX=9606 GN=PKHD1L1 PE=2 SV=2	PKHD1L1	16.347	0.0337939	Up	0	2	6	2	2	465.4	153113			214928	99725.9	575785					206693	629189	508841	646998	7.80742e+06					149516		521918	647695	0.166			0.188	0.088	0.684					0.193	1.012	0.823	3.934	22.57
P19823	Inter-alpha-trypsin inhibitor heavy chain H2 OS=Homo sapiens OX=9606 GN=ITIH2 PE=1 SV=2	ITIH2	7.421	0.0442636	Up	34	26	485	26	26	106.4	3.55728e+07	1.34758e+08	4.11145e+07	3.44096e+07	3.4759e+07	2.54824e+07	9.02735e+07	3.06609e+07	3.60173e+07	4.50466e+07	3.10835e+07	1.0304e+08	1.14417e+08	1.82191e+08	1.16685e+08	2.79208e+07	3.49049e+07	4.80581e+07	2.80089e+07	5.65885e+07	6.53557e+08	8.63203e+07	5.23099e+07	0.439	2.775	0.48	0.343	0.35	0.346	1.352	0.234	0.445	0.623	0.331	1.89	2.112	12.638	3.848
P01024	Complement C3 OS=Homo sapiens OX=9606 GN=C3 PE=1 SV=2	C3	7.214	0.049791	Up	74	102	3401	102	102	187	4.48102e+08	1.04815e+09	2.28677e+08	3.03618e+08	3.03638e+08	2.9146e+08	6.17633e+08	5.679e+08	3.28174e+08	3.1937e+08	2.86618e+08	1.11724e+09	3.29147e+08	9.46294e+08	6.6851e+08	5.87816e+08	9.63236e+08	4.20812e+08	5.58288e+08	3.41926e+08	6.19935e+09	2.68322e+08	2.29983e+08	0.65	2.538	0.314	0.356	0.359	0.465	1.088	0.51	0.476	0.52	0.359	2.41	0.714	7.719	2.593
P07360	Complement component C8 gamma chain OS=Homo sapiens OX=9606 GN=C8G PE=1 SV=3	C8G	6.041	0.022636	Up	50	7	138	7	7	22.3	4.61791e+06	1.31355e+07	1.42158e+06	4.64801e+06	2.8854e+06	2.98298e+06	6.41604e+06	1.90638e+06	3.70663e+06	1.62589e+06	1.90994e+06	1.28843e+07	1.49497e+07	5.57568e+06	8.66837e+06	1.18506e+06	2.48561e+06	3.54934e+06	3.44211e+06	4.16535e+06	3.8555e+07	1.49071e+07	3.21207e+07	0.62	2.944	0.181	0.504	0.316	0.44	1.046	0.158	0.498	0.245	0.221	2.572	3.003	4.209	3.111
P06681	Complement C2 OS=Homo sapiens OX=9606 GN=C2 PE=1 SV=2	C2	5.395	0.0381016	Up	43	27	187	27	27	83.2	8.97766e+06	2.92685e+07	1.75638e+06	7.34719e+06	5.24778e+06	7.47048e+06	6.21572e+06	3.69214e+06	3.63726e+06	3.72804e+06	6.61759e+06	1.8896e+07	1.15361e+07	1.88681e+07	1.04116e+07	3.30811e+06	7.88782e+06	6.60772e+06	1.03317e+07	7.26361e+06	7.80061e+07	4.91579e+06	1.14251e+07	0.828	4.504	0.153	0.547	0.395	0.757	0.696	0.211	0.336	0.385	0.526	2.59	1.591	9.78	2.566
P18850	Cyclic AMP-dependent transcription factor ATF-6 alpha OS=Homo sapiens OX=9606 GN=ATF6 PE=1 SV=3	ATF6	5.373	0.00554671	Up	3	2	5	2	2	74.5	699689	83234.2		191567	64449	320315	129840	538880	230947		174665	2.2292e+06	237075	765974	756460		498216	1.605e+06	535527	111374	289638	565521	192770	1.501	0.298		0.332	0.113	0.755	0.338	0.716	0.496		0.323	7.109	0.761	9.236	4.337
P05160	Coagulation factor XIII B chain OS=Homo sapiens OX=9606 GN=F13B PE=1 SV=3	F13B	4.829	0.00376346	Up	30	14	67	14	14	75.5	2.40153e+06	5.72175e+06	2.41434e+06	2.20324e+06	1.3035e+06	1.22376e+06	1.43514e+06	1.8886e+06	1.40243e+06	1.43481e+06	1.87292e+06	6.13498e+06	1.25571e+06	3.83652e+06	3.43667e+06	2.71571e+06	1.70158e+06	4.51129e+06	4.76985e+06	7.72358e+06	1.43059e+07	3.79625e+06	2.92744e+06	0.753	2.994	0.716	0.558	0.333	0.422	0.546	0.367	0.44	0.504	0.506	2.859	0.589	6.761	2.88
P00488	Coagulation factor XIII A chain OS=Homo sapiens OX=9606 GN=F13A1 PE=1 SV=4	F13A1	4.689	0.00828172	Up	4	3	6	3	3	83.2	892611	1.23268e+06	2.97866e+06	628914	353117	886931	258729	266736	214054	94565.1	393481	7.03069e+06	4.71275e+06	684281	1.22984e+06	334270	527138	723595	1.60439e+06	724425	2.86828e+06	914705	1.2414e+06	0.731	1.684	2.307	0.416	0.236	0.798	0.257	0.135	0.175	0.087	0.278	8.557	5.771	3.149	2.691
Q00325	Phosphate carrier protein, mitochondrial OS=Homo sapiens OX=9606 GN=SLC25A3 PE=1 SV=2	SLC25A3	4.676	0.0284951	Up	9	3	9	3	3	40.1	146538		190253					1.0355e+06				819870	214835			2.53007e+06		947709	3.60543e+06			912618		0.139		0.171					0.608				1.156	0.305
P43626	Killer cell immunoglobulin-like receptor 2DL1 OS=Homo sapiens OX=9606 GN=KIR2DL1 PE=1 SV=1	KIR2DL1	4.674	0.0325334	Up	17	5	45	3	3	38.5	344500		163984	298960	1.30686e+06		148415	353792			213591	215459	1.00746e+06			173834	1.48332e+06		2.19683e+06	4.688e+06				0.39		0.176	0.273	1.206		0.204	0.248			0.208	0.362	1.705
Q15582	Transforming growth factor-beta-induced protein ig-h3 OS=Homo sapiens OX=9606 GN=TGFBI PE=1 SV=1	TGFBI	4.486	0.0173504	Up	7	4	14	4	4	74.6	451783	2.76311e+06	346793	264308		780467		352910	245627	207920	91201.1	1.41729e+06	400109	1.12876e+06	529305		328766	1.81496e+06	986511		4.50092e+06	449089	912436	0.524	5.344	0.38	0.247		0.994		0.253	0.285	0.27	0.091	2.442	0.694	7.353	1.639
Q99941	Cyclic AMP-dependent transcription factor ATF-6 beta OS=Homo sapiens OX=9606 GN=ATF6B PE=1 SV=2	ATF6B	4.38	0.0430303	Up	3	2	4	2	2	76.7	241517		251852	828191		267006	277351	969365	333155	530998	220976		326437	203857		428478	8.75542e+06	660359	1.25116e+06	237143	221879			0.281		0.277	0.779		0.342	0.392	0.699	0.388	0.693	0.222		0.569	1.334
P02766	Transthyretin OS=Homo sapiens OX=9606 GN=TTR PE=1 SV=1	TTR	4.125	0.0371996	Up	69	11	2109	11	11	15.9	1.78569e+08	8.71465e+08	3.80594e+08	4.23193e+08	4.15e+08	3.71155e+08	2.57692e+08	5.11058e+08	3.72137e+08	3.95721e+08	4.39175e+08	1.14846e+09	8.78571e+08	1.37875e+09	4.04534e+08	2.8976e+08	5.01982e+08	3.51453e+08	5.71882e+08	5.95026e+08	1.57147e+09	2.38439e+08	3.51903e+08	0.349	2.843	0.704	0.668	0.661	0.797	0.611	0.618	0.728	0.867	0.74	3.337	2.569	15.15	2.114
Q92496	Complement factor H-related protein 4 OS=Homo sapiens OX=9606 GN=CFHR4 PE=1 SV=3	CFHR4	4.101	0.0440899	Up	16	8	135	5	9	65.3	3.0677e+06	5.17742e+06	3.44159e+06	3.87431e+06	5.46542e+06	8.83485e+06	4.4544e+06	648765	7.69831e+06	5.06077e+06	3.39705e+06	3.56226e+07	3.00874e+07	4.20821e+06	2.04698e+07	4.85431e+06	1.92353e+06	7.6581e+06	1.01874e+06	4.45171e+06	3.6718e+06	8.67249e+06	1.46261e+07	0.411	1.156	0.436	0.419	0.596	1.3	0.723	0.054	1.031	0.759	0.392	7.087	6.023	3.166	7.322
P10809	60 kDa heat shock protein, mitochondrial OS=Homo sapiens OX=9606 GN=HSPD1 PE=1 SV=2	HSPD1	4.066	0.0073732	Up	8	4	13	4	4	61	736440	838246	387928	84962.9	229395		965678	2.13158e+06		398756	168930		1.02033e+06	495665	407582	2.05838e+06	1.70904e+06	1.1479e+06	415705		1.99129e+06	3.04164e+06		0.797	1.514	0.397	0.074	0.202		1.268	1.428		0.484	0.158		1.652	3.016	1.179
P30050	60S ribosomal protein L12 OS=Homo sapiens OX=9606 GN=RPL12 PE=1 SV=1	RPL12	4.007	0.0455784	Up	34	4	16	4	4	17.8	360274	697573	291335	286294	677636	106173	119263	3.87052e+06	470671		301351	849650	401257	199542	2.42016e+06	750251	1.19259e+06	299213	334125	4.08953e+06	2.58629e+06	680077	133551	0.412	1.329	0.315	0.264	0.631	0.133	0.165	2.736	0.538		0.297	1.442	0.685	1.281	7.387
P00740	Coagulation factor IX OS=Homo sapiens OX=9606 GN=F9 PE=1 SV=2	F9	3.854	0.0364256	Up	31	11	101	11	11	51.7	3.03847e+06	7.45072e+06	4.88773e+06	5.31546e+06	5.30566e+06	2.86129e+06	3.26378e+06	7.59704e+06	4.85332e+06	3.82069e+06	4.7506e+06	1.16706e+07	1.44519e+07	6.10001e+06	9.01975e+06	4.09767e+06	2.73035e+06	4.53672e+06	4.4887e+06	4.09606e+06	2.05184e+07	6.643e+06	4.5809e+06	0.525	2.146	0.798	0.741	0.747	0.543	0.684	0.812	0.838	0.739	0.707	2.994	3.731	5.918	4.161
P0C0L4	Complement C4-A OS=Homo sapiens OX=9606 GN=C4A PE=1 SV=2	C4A	3.499	0.0414083	Up	49	67	2742	3	90	192.7	2.83356e+08	4.86866e+08	4.11392e+08	2.62409e+08	3.01855e+08	5.78992e+08	2.94382e+08	2.90452e+08	3.5209e+08	2.43452e+08	2.72121e+08	1.49704e+09	4.16379e+08	4.07114e+08	4.96224e+08	2.62939e+08	3.56105e+08	3.6731e+08	3.33813e+08	2.49863e+08	1.35254e+09	3.31959e+08	3.97219e+08	0.698	1.999	0.958	0.522	0.606	1.566	0.879	0.442	0.867	0.672	0.577	5.476	1.533	5.631	3.264
P00747	Plasminogen OS=Homo sapiens OX=9606 GN=PLG PE=1 SV=2	PLG	3.419	0.0369191	Up	70	47	2371	47	47	90.5	2.20096e+08	7.29599e+08	3.74158e+08	6.56264e+08	8.36248e+07	4.4106e+08	4.5175e+08	5.24598e+07	1.09765e+08	1.62097e+08	1.31118e+08	1.5421e+09	4.02721e+08	5.29921e+08	4.66584e+08	1.5529e+08	2.47654e+08	3.02781e+08	3.02236e+08	2.11237e+08	1.08456e+09	3.593e+08	4.71198e+08	0.585	3.236	0.941	1.408	0.181	1.288	1.457	0.086	0.292	0.483	0.3	6.092	1.601	7.916	3.314
P36980	Complement factor H-related protein 2 OS=Homo sapiens OX=9606 GN=CFHR2 PE=1 SV=1	CFHR2	3.188	0.0274542	Up	54	10	680	5	5	30.6	1.26429e+07	4.05428e+06	7.84356e+06	1.19751e+07	9.7486e+06	1.13094e+08	7.19291e+06	7.34451e+06	3.66755e+06	4.89811e+06	4.67728e+06	5.35708e+07	2.28683e+08	5.1274e+06	2.02613e+07	1.94179e+07	2.47422e+06	1.53529e+07	8.47678e+06	1.03276e+07	8.89699e+06	2.66656e+07	3.40873e+07	0.514	0.275	0.302	0.393	0.323	5.051	0.355	0.185	0.149	0.223	0.164	3.236	13.899	1.171	2.2
Q16881	Thioredoxin reductase 1, cytoplasmic OS=Homo sapiens OX=9606 GN=TXNRD1 PE=1 SV=3	TXNRD1	3.04	0.0307424	Up	8	3	14	3	3	70.9	462298		298946	488819	350160	297324	247462	1.33708e+06			632320	2.07938e+06		145441	942254	507151	405908		323867	1.77441e+06			907419	0.724		0.443	0.618	0.447	0.512	0.47	1.296			0.854	4.841		1.28	3.944
Q8WWB7	Glycosylated lysosomal membrane protein OS=Homo sapiens OX=9606 GN=GLMP PE=1 SV=1	GLMP	2.993	0.0269163	Up	11	2	14	2	2	43.8	241671	2.64172e+06	1.81547e+06	1.61885e+06	706202	1.37229e+06	1.98319e+06	1.42763e+06	1.97628e+06		1.16469e+06			2.43139e+06		5.86822e+06	1.33395e+06	2.83113e+06	1.99269e+06	1.88028e+06	1.52677e+06			0.137	2.504	0.975	0.743	0.327	0.857	1.367	0.502	1.123		0.57			7.762
P00746	Complement factor D OS=Homo sapiens OX=9606 GN=CFD PE=1 SV=5	CFD	2.915	0.0299461	Up	45	9	226	9	9	27	4.18835e+07	4.24143e+07	4.51766e+06	3.21705e+07	9.33575e+06	2.75427e+07	6.75663e+07	6.12782e+06	1.58385e+07	7.65294e+06	5.95505e+06	2.71702e+07	1.27819e+07	8.92357e+07	1.45997e+07	1.40699e+07	2.49555e+07	5.57873e+07	4.5297e+07	4.38814e+07	1.32733e+07	1.47247e+07	6.79862e+07	1.543	2.606	0.157	0.957	0.28	1.115	3.019	0.14	0.583	0.316	0.189	1.487	0.704	18.469	1.437
P03951	Coagulation factor XI OS=Homo sapiens OX=9606 GN=F11 PE=1 SV=1	F11	2.559	0.0410462	Up	49	22	172	22	22	70.1	1.64531e+07	3.90232e+06	2.56931e+06	5.92746e+06	5.25861e+06	4.57325e+06	1.31979e+07	8.13202e+06	4.44121e+06	5.71708e+06	7.59589e+06	9.81261e+06	3.09106e+06	1.67455e+06	1.08948e+06	1.18497e+07	2.96998e+07	3.10091e+07	7.47235e+07	1.06927e+07	6.80587e+06	3.47699e+06	5.42295e+06	1.554	0.615	0.229	0.452	0.405	0.474	1.512	0.475	0.419	0.605	0.618	1.377	0.436	0.888	0.275
Q99999	Galactosylceramide sulfotransferase OS=Homo sapiens OX=9606 GN=GAL3ST1 PE=1 SV=1	GAL3ST1	2.405	0.0168335	Up	5	2	2	2	2	48.7	101579			51917	60343.8	38930.9	46758.4	158470	49544.5		140621			59836		118172			151606	110312				1.228			0.507	0.595	0.517	0.686	1.186	0.599		1.466			4.066
P42330	Aldo-keto reductase family 1 member C3 OS=Homo sapiens OX=9606 GN=AKR1C3 PE=1 SV=4	AKR1C3	2.381	0.0491057	Up	41	8	59	4	9	36.8	2.22955e+06	4.48671e+06	4.85184e+06	6.29439e+06	7.73919e+06	1.45286e+06	3.89238e+06	1.13977e+07	3.88461e+06	2.98568e+06	1.53057e+06	3.21452e+06	2.84611e+06	6.40115e+06	6.18472e+06	2.46908e+06	4.66245e+06	5.30737e+06	9.04727e+06	1.03803e+07	5.33335e+06	2.17097e+06	4.09323e+06	0.498	1.673	1.025	1.136	1.41	0.357	1.055	1.576	0.868	0.748	0.295	1.068	0.951	8.038	3.693
P27797	Calreticulin OS=Homo sapiens OX=9606 GN=CALR PE=1 SV=1	CALR	2.083	0.0327727	Up	56	21	381	21	21	48.1	3.04715e+06	2.50953e+07	4.6366e+07	3.77733e+07	1.79864e+07	2.27641e+07	3.81804e+07	4.303e+07	1.78953e+07	9.39221e+06	2.10617e+07	8.7267e+07	3.19407e+07	2.2671e+07	2.03909e+07	2.86127e+07	6.33801e+07	1.83321e+07	5.14511e+07	4.70402e+07	6.06679e+06	3.10172e+07	8.27168e+06	0.11	1.511	1.582	1.1	0.529	0.902	1.671	0.961	0.646	0.38	0.655	4.679	1.723	4.596	1.966
P07237	Protein disulfide-isomerase OS=Homo sapiens OX=9606 GN=P4HB PE=1 SV=3	P4HB	2.034	0.0177015	Up	38	19	217	19	19	57.1	6.68505e+07	6.6624e+07	4.0828e+07	5.8766e+07	5.65761e+07	6.31129e+07	4.66051e+07	7.31919e+07	6.50857e+07	5.62488e+07	6.27951e+07	5.4181e+07	5.65973e+07	5.18411e+07	8.77295e+07	5.4192e+07	7.93068e+07	6.18078e+07	5.99404e+07	7.19411e+07	6.09962e+07	7.90874e+07	6.64723e+07	1.17	1.946	0.676	0.831	0.807	1.214	0.99	0.793	1.139	1.103	0.947	1.409	1.481	5.099	4.103
Q9Y279	V-set and immunoglobulin domain-containing protein 4 OS=Homo sapiens OX=9606 GN=VSIG4 PE=1 SV=1	VSIG4	1.878	0.0394971	Up	23	6	236	6	6	44	5.88004e+07	2.19316e+07	3.22183e+07	4.60026e+07	2.95878e+07	2.24928e+08	5.5258e+07	1.50178e+07	2.83512e+07	3.03161e+07	3.9819e+07	1.01287e+08	1.03604e+08	1.80839e+07	1.43341e+07	2.64917e+07	5.7197e+07	9.97785e+07	3.86949e+07	1.24485e+08	7.04833e+06	1.43301e+08	1.88073e+08	0.986	0.613	0.511	0.623	0.404	4.142	1.124	0.156	0.475	0.57	0.575	2.523	2.597	1.703	0.642
P13667	Protein disulfide-isomerase A4 OS=Homo sapiens OX=9606 GN=PDIA4 PE=1 SV=2	PDIA4	1.867	0.00498158	Up	13	7	29	7	7	72.9	422629	538208	1.18444e+06	1.57e+06	1.09314e+06	920132	3.30346e+06	3.07893e+06	481813	386686	743639	1.53915e+06	2.53168e+06		629541	1.44496e+06	3.24694e+06	1.82895e+06	2.54823e+06	2.68036e+06	150996	1.79941e+06	2.00035e+06	0.299	0.635	0.792	0.896	0.63	0.715	2.833	1.347	0.341	0.306	0.453	1.617	2.676		1.189
Q03154	Aminoacylase-1 OS=Homo sapiens OX=9606 GN=ACY1 PE=1 SV=1	ACY1	1.798	0.0366907	Up	64	21	878	21	21	45.9	2.06236e+08	5.62933e+07	1.15214e+08	2.92103e+08	1.43598e+08	4.77085e+07	1.07489e+08	3.44143e+08	7.331e+07	2.77793e+07	5.64791e+07	1.84811e+08	7.24785e+07	9.11545e+07	1.53545e+08	1.64402e+08	1.01121e+08	8.19538e+07	2.409e+08	2.25207e+08	6.6385e+07	7.49774e+07	8.83957e+07	1.725	0.785	0.911	1.972	0.979	0.438	1.091	1.781	0.613	0.26	0.407	2.297	0.906	4.284	3.431
P17927	Complement receptor type 1 OS=Homo sapiens OX=9606 GN=CR1 PE=1 SV=3	CR1	1.785	0.0312334	Up	33	27	114	27	27	223.5	8.73031e+06	3.55542e+06	2.11172e+06	3.93862e+06	1.06286e+06	930488	2.68807e+07	1.86688e+06	1.83515e+06	5.48523e+06	1.2617e+06	3.12383e+06	3.98246e+06	3.77843e+06	1.94456e+06	4.40521e+06	1.55906e+07	8.98242e+06	3.68607e+07	2.8251e+06	4.18941e+06	3.32167e+06	2.3103e+06	1.478	1.004	0.338	0.538	0.147	0.173	5.521	0.196	0.311	1.041	0.184	0.786	1.008	3.595	0.88
Q93088	Betaine--homocysteine S-methyltransferase 1 OS=Homo sapiens OX=9606 GN=BHMT PE=1 SV=2	BHMT	1.713	0.00338277	Up	67	21	622	17	21	45	1.69462e+08	5.20105e+07	1.29514e+08	1.88752e+08	1.92765e+08	1.1417e+08	8.88966e+07	1.13225e+08	6.66848e+07	5.87605e+07	4.51329e+07	1.43584e+08	1.74445e+08	2.83629e+07	1.17641e+08	1.26931e+08	2.36479e+08	1.2313e+08	1.4337e+08	1.07372e+08	3.96153e+07	1.28994e+08	1.35694e+08	1.568	0.803	1.134	1.41	1.454	1.161	0.998	0.648	0.617	0.609	0.36	1.975	2.414	1.475	2.909
P30101	Protein disulfide-isomerase A3 OS=Homo sapiens OX=9606 GN=PDIA3 PE=1 SV=4	PDIA3	1.525	0.0271279	Up	25	10	109	10	10	56.7	1.15681e+07	8.85472e+06	1.10444e+07	1.07781e+07	5.01375e+06	1.70096e+07	7.65102e+06	7.62447e+06	4.20275e+06	3.28573e+06	9.59666e+06	1.71353e+07	1.03946e+07	1.44188e+06	3.22319e+06	7.02427e+06	1.52972e+07	1.07319e+07	1.38191e+07	1.07181e+07	3.86465e+06	1.06737e+07	1.52789e+07	1.349	1.723	1.218	1.015	0.477	2.18	1.083	0.55	0.49	0.429	0.965	2.97	1.813	0.945	1.004
P04156	Major prion protein OS=Homo sapiens OX=9606 GN=PRNP PE=1 SV=1	PRNP	1.516	0.0151564	Up	16	4	111	4	4	27.6	4.3074e+07	7.2388e+06	2.75492e+07	3.21904e+07	2.93576e+07	4.46097e+07	2.80932e+07	1.45972e+07	2.71184e+07	2.27653e+07	4.92198e+07	2.40175e+07	3.49776e+07	7.6116e+06	2.87336e+07	3.88061e+07	2.20283e+07	4.16024e+07	4.83645e+07	4.13286e+07	7283583	3.27399e+07	4.89441e+07	1.547	0.434	0.936	0.933	0.859	1.76	1.224	0.324	0.974	0.916	1.524	1.282	1.878	1.536	2.757
[truncated: 20 more columns]

## Sheet: transcriptome heat meap
gene_id	BaseMean	lfcSE	stat	FoldChange	log2FoldChange	p-value	q-value	Regulation	Expression_N1	Expression_N2	Expression_N3	Expression_N4	Expression_N5	Expression_Tt1	Expression_Tt2	Expression_Tt3	Expression_Tt4	Expression_Tt5	gene_Dbxref	description	GO_id	GO_term	pathway	pathway_description	TF_family
SHMT2	196.192	0.675504	5.41923	12.6469	3.66071	5.98568e-08	2.82796e-05	Up	15.8244	5.9118	5.29003	13.7094	33.8823	227.118	25.3018	314.608	110.137	144.455	6472	serine hydroxymethyltransferase 2	GO:0000900,GO:0002082,GO:0003682,GO:0004372,GO:0005515,GO:0005634,GO:0005737,GO:0005739,GO:0005743,GO:0005758,GO:0005759,GO:0005829,GO:0006544,GO:0006563,GO:0006564,GO:0006565,GO:0006730,GO:0008270,GO:0008284,GO:0008732,GO:0009113,GO:0015630,GO:0017148,GO:0019264,GO:0030170,GO:0034340,GO:0035999,GO:0042645,GO:0042803,GO:0046653,GO:0046655,GO:0048027,GO:0050897,GO:0051262,GO:0051289,GO:0070062,GO:…	translation repressor activity, mRNA regulatory element binding|regulation of oxidative phosphorylation|chromatin binding|glycine hydroxymethyltransferase activity|protein binding|nucleus|cytoplasm|mitochondrion|mitochondrial inner membrane|mitochondrial intermembrane space|mitochondrial matrix|cytosol|glycine metabolic process|L-serine metabolic process|L-serine biosynthetic process|L-serine cat…	hsa00260,hsa00630,hsa00670,hsa01523	Glycine, serine and threonine metabolism|Glyoxylate and dicarboxylate metabolism|One carbon pool by folate|Antifolate resistance	0
SCD	61.305	0.725537	4.97122	12.1831	3.6068	6.65315e-07	0.000219723	Up	0.733691	2.15362	0.899323	0.436996	8.37929	29.2587	14.5692	27.9809	7.7477	82.1807	6319	stearoyl-CoA desaturase	GO:0004768,GO:0005506,GO:0005515,GO:0005730,GO:0005783,GO:0005789,GO:0006636,GO:0016020,GO:0016021,GO:0016491,GO:0030176,GO:0032896,GO:0045540,GO:0046949,GO:0055114,GO:0070542,GO:0120162,GO:1903966	stearoyl-CoA 9-desaturase activity|iron ion binding|protein binding|nucleolus|endoplasmic reticulum|endoplasmic reticulum membrane|unsaturated fatty acid biosynthetic process|membrane|integral component of membrane|oxidoreductase activity|integral component of endoplasmic reticulum membrane|palmitoyl-CoA 9-desaturase activity|regulation of cholesterol biosynthetic process|fatty-acyl-CoA biosynthe…	hsa01040,hsa03320,hsa04152	Biosynthesis of unsaturated fatty acids|PPAR signaling pathway|AMPK signaling pathway	0
ANXA1	105.44	0.919906	3.84299	11.5931	3.53519	0.000121544	0.0122258	Up	17.3656	5.43719	7.09529	11.0327	28.3895	50.5949	26.2731	16.5568	30.5631	1006.86	301	annexin A1	GO:0001533,GO:0001780,GO:0001891,GO:0002250,GO:0002548,GO:0002685,GO:0003697,GO:0003727,GO:0005102,GO:0005509,GO:0005515,GO:0005543,GO:0005544,GO:0005576,GO:0005615,GO:0005634,GO:0005654,GO:0005737,GO:0005768,GO:0005829,GO:0005884,GO:0005886,GO:0005912,GO:0005925,GO:0006909,GO:0006954,GO:0007165,GO:0007166,GO:0007186,GO:0007187,GO:0008360,GO:0009986,GO:0010165,GO:0014839,GO:0016323,GO:0016324,GO:…	cornified envelope|neutrophil homeostasis|phagocytic cup|adaptive immune response|monocyte chemotaxis|regulation of leukocyte migration|single-stranded DNA binding|single-stranded RNA binding|signaling receptor binding|calcium ion binding|protein binding|phospholipid binding|calcium-dependent phospholipid binding|extracellular region|extracellular space|nucleus|nucleoplasm|cytoplasm|endosome|cyto…	0	0	0
SRFBP1	783.594	1.1455	3.0588	11.344	3.50385	0.00222225	0.0965102	Up	43.1632	75.662	44.7104	44.1752	3.98242	1544.28	21.3846	339.078	746.29	4.1891	153443	serum response factor binding protein 1	GO:0003723,GO:0005634,GO:0030490,GO:0030686,GO:0048471	RNA binding|nucleus|maturation of SSU-rRNA|90S preribosome|perinuclear region of cytoplasm	0	0	0
ENPP3	38.6302	1.13842	3.04047	11.0145	3.46133	0.00236212	0.101198	Up	0.5286	0	0	1.88905	11.9601	47.9352	5.39826	47.8783	8.37294	3.49172	5169	ectonucleotide pyrophosphatase/phosphodiesterase 3	GO:0002276,GO:0003676,GO:0004528,GO:0005509,GO:0006220,GO:0006796,GO:0008270,GO:0009143,GO:0009897,GO:0016021,GO:0016324,GO:0030505,GO:0033007,GO:0035529,GO:0036218,GO:0046034,GO:0047429,GO:0048471,GO:0050728,GO:0070062,GO:0070667,GO:0090305	basophil activation involved in immune response|nucleic acid binding|phosphodiesterase I activity|calcium ion binding|pyrimidine nucleotide metabolic process|phosphate-containing compound metabolic process|zinc ion binding|nucleoside triphosphate catabolic process|external side of plasma membrane|integral component of membrane|apical plasma membrane|inorganic diphosphate transport|negative regula…	hsa00230,hsa00240,hsa00500,hsa00740,hsa00760,hsa00770	Purine metabolism|Pyrimidine metabolism|Starch and sucrose metabolism|Riboflavin metabolism|Nicotinate and nicotinamide metabolism|Pantothenate and CoA biosynthesis	0
TGFBI	191.938	0.849562	3.93943	10.1738	3.34679	8.16742e-05	0.00896748	Up	25.5412	15.8274	8.69644	10.9869	18.2541	384.476	20.9313	233.371	98.3327	12.5424	7045	transforming growth factor beta induced	GO:0001525,GO:0002062,GO:0005178,GO:0005201,GO:0005515,GO:0005518,GO:0005576,GO:0005604,GO:0005615,GO:0005802,GO:0005886,GO:0007155,GO:0007162,GO:0007601,GO:0008283,GO:0030198,GO:0031012,GO:0042802,GO:0044267,GO:0050839,GO:0050840,GO:0050896,GO:0062023,GO:0070062	angiogenesis|chondrocyte differentiation|integrin binding|extracellular matrix structural constituent|protein binding|collagen binding|extracellular region|basement membrane|extracellular space|trans-Golgi network|plasma membrane|cell adhesion|negative regulation of cell adhesion|visual perception|cell population proliferation|extracellular matrix organization|extracellular matrix|identical prote…	0	0	0
IDO1	2.19069	1.31137	2.27324	7.89567	2.98106	0.0230115	0.407837	Up	0	0	0	0	0.896954	3.41085	2.3616	2.48039	2.74721	3.51113	3620	indoleamine 2,3-dioxygenase 1	GO:0002376,GO:0002666,GO:0002678,GO:0002830,GO:0004833,GO:0005737,GO:0005829,GO:0006569,GO:0006954,GO:0007565,GO:0009055,GO:0019441,GO:0020037,GO:0022900,GO:0030485,GO:0032421,GO:0032496,GO:0032693,GO:0032735,GO:0033555,GO:0033754,GO:0034276,GO:0034354,GO:0036269,GO:0042130,GO:0046006,GO:0046872,GO:0070233,GO:0070234	immune system process|positive regulation of T cell tolerance induction|positive regulation of chronic inflammatory response|positive regulation of type 2 immune response|tryptophan 2,3-dioxygenase activity|cytoplasm|cytosol|tryptophan catabolic process|inflammatory response|female pregnancy|electron transfer activity|tryptophan catabolic process to kynurenine|heme binding|electron transport chai…	hsa00380,hsa05143	Tryptophan metabolism|African trypanosomiasis	0
FKBP10	64.0641	0.726022	4.05163	7.6825	2.94158	5.08616e-05	0.00666373	Up	12.7895	7.50826	2.61278	4.23198	7.47168	73.7484	8.06239	10.1615	70.3414	140.061	60681	FKBP prolyl isomerase 10	GO:0000413,GO:0001701,GO:0003755,GO:0005509,GO:0005515,GO:0005528,GO:0005758,GO:0005783,GO:0005788,GO:0016020,GO:0017185,GO:0018208,GO:0030199,GO:0035909,GO:0042060,GO:0085029	protein peptidyl-prolyl isomerization|in utero embryonic development|peptidyl-prolyl cis-trans isomerase activity|calcium ion binding|protein binding|FK506 binding|mitochondrial intermembrane space|endoplasmic reticulum|endoplasmic reticulum lumen|membrane|peptidyl-lysine hydroxylation|peptidyl-proline modification|collagen fibril organization|aorta morphogenesis|wound healing|extracellular matri…	0	0	0
HILPDA	10.2699	1.03677	2.83637	7.67764	2.94066	0.00456298	0.154992	Up	3.07857	0	1.88678	3.66727	3.31693	25.2266	3.49327	44.0279	6.0955	2.85286	29923	hypoxia inducible lipid droplet associated	GO:0001819,GO:0005102,GO:0005515,GO:0005615,GO:0005654,GO:0005811,GO:0005829,GO:0008284,GO:0009986,GO:0010884,GO:0016021,GO:0030141,GO:0034389,GO:0035425,GO:0071456	positive regulation of cytokine production|signaling receptor binding|protein binding|extracellular space|nucleoplasm|lipid droplet|cytosol|positive regulation of cell population proliferation|cell surface|positive regulation of lipid storage|integral component of membrane|secretory granule|lipid droplet organization|autocrine signaling|cellular response to hypoxia	0	0	0
STC2	16.5632	1.0119	2.90013	7.64571	2.93465	0.00373003	0.135876	Up	0.452305	0.531065	1.66324	0	3.31382	16.8019	1.02647	17.7887	1.19407	4.94375	8614	stanniocalcin 2	GO:0005179,GO:0005615,GO:0005783,GO:0005788,GO:0006874,GO:0007165,GO:0007566,GO:0010629,GO:0019899,GO:0020037,GO:0033280,GO:0042803,GO:0043434,GO:0043687,GO:0044267,GO:0046697,GO:0046885,GO:0048471,GO:0071456	hormone activity|extracellular space|endoplasmic reticulum|endoplasmic reticulum lumen|cellular calcium ion homeostasis|signal transduction|embryo implantation|negative regulation of gene expression|enzyme binding|heme binding|response to vitamin D|protein homodimerization activity|response to peptide hormone|post-translational protein modification|cellular protein metabolic process|decidualizati…	0	0	0
ADORA3	3.01282	1.10114	2.60819	7.32065	2.87197	0.00910232	0.242174	Up	1.05662	0	0	0	1.00182	6.92658	5.99477	2.51853	1.39472	2.25958	140	adenosine A3 receptor	GO:0001609,GO:0001973,GO:0005886,GO:0005887,GO:0006954,GO:0007165,GO:0007186,GO:0007190,GO:0008016,GO:0008285,GO:0009611,GO:0030336,GO:0032088	G protein-coupled adenosine receptor activity|G protein-coupled adenosine receptor signaling pathway|plasma membrane|integral component of plasma membrane|inflammatory response|signal transduction|G protein-coupled receptor signaling pathway|activation of adenylate cyclase activity|regulation of heart contraction|negative regulation of cell population proliferation|response to wounding|negative r…	hsa04022,hsa04071,hsa04080	cGMP-PKG signaling pathway|Sphingolipid signaling pathway|Neuroactive ligand-receptor interaction	0
GAL3ST1	25.8677	0.952101	2.99829	7.23342	2.85468	0.00271496	0.110109	Up	2.51254	0.590011	0	0.598601	8.77095	15.3727	1.7106	16.7687	27.8588	6.73426	9514	galactose-3-O-sulfotransferase 1	GO:0000139,GO:0001733,GO:0005887,GO:0006487,GO:0006665,GO:0006681,GO:0006682,GO:0007283,GO:0008146,GO:0016020,GO:0042552,GO:0046486,GO:0050694	Golgi membrane|galactosylceramide sulfotransferase activity|integral component of plasma membrane|protein N-linked glycosylation|sphingolipid metabolic process|galactosylceramide metabolic process|galactosylceramide biosynthetic process|spermatogenesis|sulfotransferase activity|membrane|myelination|glycerolipid metabolic process|galactose 3-O-sulfotransferase activity	hsa00565,hsa00600	Ether lipid metabolism|Sphingolipid metabolism	0
VEGFA	198.833	0.781245	3.42857	6.40215	2.67856	0.000606765	0.0409527	Up	11.3577	6.06158	11.3905	11.6847	68.9508	251.003	22.2606	171.661	69.5087	29.9068	7422	vascular endothelial growth factor A	GO:0000122,GO:0001525,GO:0001541,GO:0001569,GO:0001570,GO:0001666,GO:0001701,GO:0001822,GO:0001934,GO:0001938,GO:0001968,GO:0002040,GO:0002042,GO:0002052,GO:0002053,GO:0002092,GO:0002576,GO:0002687,GO:0003007,GO:0003151,GO:0003169,GO:0005125,GO:0005161,GO:0005172,GO:0005515,GO:0005576,GO:0005615,GO:0005737,GO:0005912,GO:0006357,GO:0007399,GO:0007498,GO:0007595,GO:0008083,GO:0008201,GO:0008284,GO:…	negative regulation of transcription by RNA polymerase II|angiogenesis|ovarian follicle development|branching involved in blood vessel morphogenesis|vasculogenesis|response to hypoxia|in utero embryonic development|kidney development|positive regulation of protein phosphorylation|positive regulation of endothelial cell proliferation|fibronectin binding|sprouting angiogenesis|cell migration involv…	hsa01521,hsa04010,hsa04014,hsa04015,hsa04020,hsa04066,hsa04151,hsa04370,hsa04510,hsa04926,hsa04933,hsa05163,hsa05165,hsa05167,hsa05200,hsa05205,hsa05206,hsa05211,hsa05212,hsa05219,hsa05323,hsa05418	EGFR tyrosine kinase inhibitor resistance|MAPK signaling pathway|Ras signaling pathway|Rap1 signaling pathway|Calcium signaling pathway|HIF-1 signaling pathway|PI3K-Akt signaling pathway|VEGF signaling pathway|Focal adhesion|Relaxin signaling pathway|AGE-RAGE signaling pathway in diabetic complications|Human cytomegalovirus infection|Human papillomavirus infection|Kaposi sarcoma-associated herpes…	0
TRIB3	10.6367	0.768804	3.38782	6.08209	2.60457	0.000704516	0.0441269	Up	1.24618	1.46318	1.52751	1.48448	0.617629	6.8077	9.89836	2.22777	9.04719	8.40944	57761	tribbles pseudokinase 3	GO:0000122,GO:0003714,GO:0004860,GO:0005515,GO:0005524,GO:0005634,GO:0005654,GO:0005829,GO:0005886,GO:0006468,GO:0006469,GO:0010506,GO:0010827,GO:0016301,GO:0019216,GO:0019901,GO:0031434,GO:0031625,GO:0032092,GO:0032436,GO:0032869,GO:0034976,GO:0043405,GO:0045599,GO:0045717,GO:0045892,GO:0051443,GO:0051898,GO:0055106,GO:0070059	negative regulation of transcription by RNA polymerase II|transcription corepressor activity|protein kinase inhibitor activity|protein binding|ATP binding|nucleus|nucleoplasm|cytosol|plasma membrane|protein phosphorylation|negative regulation of protein kinase activity|regulation of autophagy|regulation of glucose transmembrane transport|kinase activity|regulation of lipid metabolic process|prote…	hsa04931	Insulin resistance	0
SERPINF2	143.137	0.925174	2.75211	5.84084	2.54618	0.00592133	0.185381	Up	24.4719	11.6729	11.2487	9.10987	66.1805	382.677	23.4297	118.484	55.5201	4.10671	5345	serpin family F member 2	GO:0002020,GO:0002034,GO:0002576,GO:0004866,GO:0004867,GO:0005515,GO:0005576,GO:0005577,GO:0005615,GO:0006953,GO:0009986,GO:0010033,GO:0010757,GO:0010951,GO:0030199,GO:0031093,GO:0032967,GO:0042730,GO:0042803,GO:0045597,GO:0045944,GO:0046330,GO:0048514,GO:0048661,GO:0051496,GO:0051918,GO:0062023,GO:0070062,GO:0070374,GO:0071636,GO:0072562,GO:2000049	protease binding|maintenance of blood vessel diameter homeostasis by renin-angiotensin|platelet degranulation|endopeptidase inhibitor activity|serine-type endopeptidase inhibitor activity|protein binding|extracellular region|fibrinogen complex|extracellular space|acute-phase response|cell surface|response to organic substance|negative regulation of plasminogen activation|negative regulation of en…	hsa04610	Complement and coagulation cascades	0
AKR1C3	79.641	1.08593	2.30948	5.68802	2.50793	0.0209168	0.387769	Up	6.98949	7.0342	2.44782	10.7049	73.9726	15.273	16.995	19.0399	3.95401	641.251	8644	aldo-keto reductase family 1 member C3	GO:0001523,GO:0001758,GO:0004032,GO:0004033,GO:0004303,GO:0004745,GO:0005634,GO:0005737,GO:0005829,GO:0006693,GO:0007186,GO:0007584,GO:0008202,GO:0008284,GO:0008584,GO:0009267,GO:0010942,GO:0016229,GO:0016488,GO:0016655,GO:0018636,GO:0019371,GO:0030216,GO:0032052,GO:0034614,GO:0035410,GO:0036130,GO:0036131,GO:0042448,GO:0042572,GO:0042574,GO:0043170,GO:0044597,GO:0044598,GO:0045550,GO:0045703,GO:…	retinoid metabolic process|retinal dehydrogenase activity|alditol:NADP+ 1-oxidoreductase activity|aldo-keto reductase (NADP) activity|estradiol 17-beta-dehydrogenase activity|retinol dehydrogenase activity|nucleus|cytoplasm|cytosol|prostaglandin metabolic process|G protein-coupled receptor signaling pathway|response to nutrient|steroid metabolic process|positive regulation of cell population prol…	hsa00140,hsa00590,hsa00790,hsa04913	Steroid hormone biosynthesis|Arachidonic acid metabolism|Folate biosynthesis|Ovarian steroidogenesis	0
C3	568.523	0.598057	3.93563	5.11145	2.35373	8.29784e-05	0.00904697	Up	33.4723	70.8279	19.8381	56.5233	12.3331	181.648	185.315	228.83	203.921	395.118	718	complement C3	GO:0001798,GO:0001934,GO:0001970,GO:0004866,GO:0005102,GO:0005515,GO:0005576,GO:0005615,GO:0005788,GO:0005886,GO:0006631,GO:0006954,GO:0006955,GO:0006956,GO:0006957,GO:0006958,GO:0007165,GO:0007186,GO:0009617,GO:0009986,GO:0010575,GO:0010828,GO:0010866,GO:0010884,GO:0010951,GO:0016322,GO:0030449,GO:0031715,GO:0032991,GO:0034774,GO:0035578,GO:0035846,GO:0043312,GO:0043687,GO:0044267,GO:0045745,GO:…	positive regulation of type IIa hypersensitivity|positive regulation of protein phosphorylation|positive regulation of activation of membrane attack complex|endopeptidase inhibitor activity|signaling receptor binding|protein binding|extracellular region|extracellular space|endoplasmic reticulum lumen|plasma membrane|fatty acid metabolic process|inflammatory response|immune response|complement act…	hsa04080,hsa04145,hsa04610,hsa05131,hsa05133,hsa05134,hsa05140,hsa05142,hsa05150,hsa05152,hsa05167,hsa05168,hsa05171,hsa05203,hsa05322	Neuroactive ligand-receptor interaction|Phagosome|Complement and coagulation cascades|Shigellosis|Pertussis|Legionellosis|Leishmaniasis|Chagas disease|Staphylococcus aureus infection|Tuberculosis|Kaposi sarcoma-associated herpesvirus infection|Herpes simplex virus 1 infection|Coronavirus disease - COVID-19|Viral carcinogenesis|Systemic lupus erythematosus	0
APOL1	139.707	0.939403	2.36012	4.64958	2.2171	0.0182691	0.365171	Up	20.2037	23.7218	16.0242	14.1572	14.1876	51.2895	9.43982	36.8259	272.177	6.52321	8542	apolipoprotein L1	GO:0005254,GO:0005515,GO:0005576,GO:0005615,GO:0005788,GO:0006869,GO:0006898,GO:0008203,GO:0008289,GO:0031224,GO:0034361,GO:0034364,GO:0042157,GO:0043687,GO:0044267,GO:0045087,GO:0051838,GO:0072562,GO:1902476	chloride channel activity|protein binding|extracellular region|extracellular space|endoplasmic reticulum lumen|lipid transport|receptor-mediated endocytosis|cholesterol metabolic process|lipid binding|intrinsic component of membrane|very-low-density lipoprotein particle|high-density lipoprotein particle|lipoprotein metabolic process|post-translational protein modification|cellular protein metabol…	hsa05143	African trypanosomiasis	0
PROCR	18.741	0.609962	3.58829	4.55902	2.18872	0.000332854	0.0268887	Up	10.6451	3.12469	6.52413	3.17018	6.19345	14.5382	37.7472	11.1009	35.1285	36.1704	10544	protein C receptor	GO:0005515,GO:0005576,GO:0005615,GO:0005813,GO:0005886,GO:0005887,GO:0005925,GO:0007596,GO:0009986,GO:0038023,GO:0048471,GO:0050819,GO:0070062	protein binding|extracellular region|extracellular space|centrosome|plasma membrane|integral component of plasma membrane|focal adhesion|blood coagulation|cell surface|signaling receptor activity|perinuclear region of cytoplasm|negative regulation of coagulation|extracellular exosome	hsa04610	Complement and coagulation cascades	0
PYCR1	11.9922	0.923124	2.21867	4.13562	2.0481	0.0265095	0.437364	Up	2.67113	4.18168	1.09138	4.24256	0.959317	1.9456	12.1238	2.12228	5.87643	50.5214	5831	pyrroline-5-carboxylate reductase 1	GO:0004735,GO:0005515,GO:0005739,GO:0005759,GO:0006561,GO:0008652,GO:0034599,GO:0042802,GO:0051881,GO:0055114,GO:0055129,GO:1903206	pyrroline-5-carboxylate reductase activity|protein binding|mitochondrion|mitochondrial matrix|proline biosynthetic process|cellular amino acid biosynthetic process|cellular response to oxidative stress|identical protein binding|regulation of mitochondrial membrane potential|oxidation-reduction process|L-proline biosynthetic process|negative regulation of hydrogen peroxide-induced cell death	hsa00330	Arginine and proline metabolism	0
ITGA5	59.882	0.684026	2.96318	4.07527	2.02689	0.00304474	0.117664	Up	14.2559	5.7538	2.73035	5.30688	6.33589	73.0106	10.1102	14.3353	26.4623	13.8459	3678	integrin subunit alpha 5	GO:0001525,GO:0001618,GO:0001726,GO:0005154,GO:0005161,GO:0005178,GO:0005515,GO:0005783,GO:0005794,GO:0005886,GO:0005911,GO:0005925,GO:0007044,GO:0007155,GO:0007157,GO:0007159,GO:0007229,GO:0007565,GO:0007613,GO:0008305,GO:0009897,GO:0009986,GO:0010811,GO:0023035,GO:0030198,GO:0030335,GO:0030949,GO:0031410,GO:0031589,GO:0032587,GO:0033627,GO:0033631,GO:0034113,GO:0034674,GO:0035313,GO:0035987,GO:…	angiogenesis|virus receptor activity|ruffle|epidermal growth factor receptor binding|platelet-derived growth factor receptor binding|integrin binding|protein binding|endoplasmic reticulum|Golgi apparatus|plasma membrane|cell-cell junction|focal adhesion|cell-substrate junction assembly|cell adhesion|heterophilic cell-cell adhesion via plasma membrane cell adhesion molecules|leukocyte cell-cell ad…	hsa04145,hsa04151,hsa04510,hsa04512,hsa04640,hsa04810,hsa05100,hsa05131,hsa05133,hsa05135,hsa05165,hsa05168,hsa05205,hsa05206,hsa05410,hsa05412,hsa05414	Phagosome|PI3K-Akt signaling pathway|Focal adhesion|ECM-receptor interaction|Hematopoietic cell lineage|Regulation of actin cytoskeleton|Bacterial invasion of epithelial cells|Shigellosis|Pertussis|Yersinia infection|Human papillomavirus infection|Herpes simplex virus 1 infection|Proteoglycans in cancer|MicroRNAs in cancer|Hypertrophic cardiomyopathy|Arrhythmogenic right ventricular cardiomyopath…	0
ITGAX	19.8759	0.602767	3.36008	4.07089	2.02535	0.000779197	0.0465458	Up	3.4794	2.26959	1.42162	1.38158	1.51618	7.18057	7.89619	2.30372	7.65459	20.0991	3687	integrin subunit alpha X	GO:0005178,GO:0005515,GO:0005886,GO:0007155,GO:0007229,GO:0008284,GO:0008305,GO:0009887,GO:0009986,GO:0010628,GO:0016020,GO:0019221,GO:0030198,GO:0030335,GO:0030667,GO:0030971,GO:0031643,GO:0034113,GO:0034689,GO:0038023,GO:0043312,GO:0045766,GO:0046872,GO:0050900,GO:0070821,GO:0101003,GO:1905956	integrin binding|protein binding|plasma membrane|cell adhesion|integrin-mediated signaling pathway|positive regulation of cell population proliferation|integrin complex|animal organ morphogenesis|cell surface|positive regulation of gene expression|membrane|cytokine-mediated signaling pathway|extracellular matrix organization|positive regulation of cell migration|secretory granule membrane|recepto…	hsa04610,hsa04810,hsa05152	Complement and coagulation cascades|Regulation of actin cytoskeleton|Tuberculosis	0
LILRB1	7.7028	0.957531	2.0154	3.81005	1.92981	0.0438626	0.556438	Up	1.46729	2.87132	0	0	0.569123	4.27497	4.99483	1.1658	5.8104	1.97565	10859	leukocyte immunoglobulin like receptor B1	GO:0001540,GO:0001915,GO:0002230,GO:0002250,GO:0002309,GO:0002719,GO:0002767,GO:0002774,GO:0005515,GO:0005576,GO:0005737,GO:0005886,GO:0007165,GO:0008157,GO:0009615,GO:0009897,GO:0010628,GO:0014063,GO:0016021,GO:0023025,GO:0023029,GO:0030107,GO:0030109,GO:0031623,GO:0032393,GO:0032394,GO:0032609,GO:0032688,GO:0032689,GO:0032693,GO:0032695,GO:0032720,GO:0032945,GO:0042130,GO:0042169,GO:0042288,GO:…	amyloid-beta binding|negative regulation of T cell mediated cytotoxicity|positive regulation of defense response to virus by host|adaptive immune response|T cell proliferation involved in immune response|negative regulation of cytokine production involved in immune response|immune response-inhibiting cell surface receptor signaling pathway|Fc receptor mediated inhibitory signaling pathway|protein…	hsa04380,hsa04662	Osteoclast differentiation|B cell receptor signaling pathway	0
LAMA3	14.1806	0.649357	2.88342	3.66133	1.87237	0.00393387	0.140214	Up	0.679656	0.798005	1.04136	0.202406	0.585824	1.67078	4.04885	1.0125	2.46712	3.16528	3909	laminin subunit alpha 3	GO:0001738,GO:0005178,GO:0005198,GO:0005201,GO:0005576,GO:0005604,GO:0005610,GO:0005783,GO:0007229,GO:0007411,GO:0008544,GO:0009887,GO:0009888,GO:0016477,GO:0030155,GO:0030198,GO:0030334,GO:0031581,GO:0035987,GO:0045995,GO:0062023,GO:0070062,GO:0098609	morphogenesis of a polarized epithelium|integrin binding|structural molecule activity|extracellular matrix structural constituent|extracellular region|basement membrane|laminin-5 complex|endoplasmic reticulum|integrin-mediated signaling pathway|axon guidance|epidermis development|animal organ morphogenesis|tissue development|cell migration|regulation of cell adhesion|extracellular matrix organiza…	hsa04151,hsa04510,hsa04512,hsa05145,hsa05146,hsa05165,hsa05200,hsa05222	PI3K-Akt signaling pathway|Focal adhesion|ECM-receptor interaction|Toxoplasmosis|Amoebiasis|Human papillomavirus infection|Pathways in cancer|Small cell lung cancer	0
C1QB	180.8	0.82592	2.18958	3.50259	1.80842	0.0285545	0.4506	Up	84.593	133.635	67.8698	45.8042	15.8423	362.973	232.117	91.6515	544.096	45.9016	713	complement C1q B chain	GO:0005515,GO:0005576,GO:0005581,GO:0005602,GO:0006956,GO:0006958,GO:0030449,GO:0045087,GO:0045202,GO:0062023,GO:0072562,GO:0098794,GO:0098883	protein binding|extracellular region|collagen trimer|complement component C1 complex|complement activation|complement activation, classical pathway|regulation of complement activation|innate immune response|synapse|collagen-containing extracellular matrix|blood microparticle|postsynapse|synapse pruning	hsa04610,hsa05020,hsa05133,hsa05142,hsa05150,hsa05171,hsa05322	Complement and coagulation cascades|Prion disease|Pertussis|Chagas disease|Staphylococcus aureus infection|Coronavirus disease - COVID-19|Systemic lupus erythematosus	0
PDIA5	16.6661	0.791715	2.2739	3.48288	1.80028	0.0229721	0.407837	Up	4.17376	3.67541	1.279	2.48595	16.5487	42.1812	4.736	17.4098	15.1506	7.28924	10954	protein disulfide isomerase family A member 5	GO:0003756,GO:0005515,GO:0005788,GO:0005789,GO:0006457,GO:0015037,GO:0016491,GO:0018215,GO:0036498,GO:0055114	protein disulfide isomerase activity|protein binding|endoplasmic reticulum lumen|endoplasmic reticulum membrane|protein folding|peptide disulfide oxidoreductase activity|oxidoreductase activity|protein phosphopantetheinylation|IRE1-mediated unfolded protein response|oxidation-reduction process	0	0	0
RPLP0	450.709	0.605672	2.91881	3.40545	1.76784	0.00351366	0.13137	Up	251.042	168.709	91.0998	118.045	645.094	371.723	299.852	403.51	492.698	3319.7	6175	ribosomal protein lateral stalk subunit P0	GO:0000027,GO:0000184,GO:0002181,GO:0003723,GO:0003735,GO:0005515,GO:0005634,GO:0005737,GO:0005783,GO:0005829,GO:0005925,GO:0006412,GO:0006413,GO:0006614,GO:0014069,GO:0016020,GO:0019083,GO:0022625,GO:0030425,GO:0035722,GO:0036464,GO:0070062,GO:0070180,GO:0071353,GO:0098794,GO:1990904	ribosomal large subunit assembly|nuclear-transcribed mRNA catabolic process, nonsense-mediated decay|cytoplasmic translation|RNA binding|structural constituent of ribosome|protein binding|nucleus|cytoplasm|endoplasmic reticulum|cytosol|focal adhesion|translation|translational initiation|SRP-dependent cotranslational protein targeting to membrane|postsynaptic density|membrane|viral transcription|c…	hsa03010,hsa05171	Ribosome|Coronavirus disease - COVID-19	0
PCSK6	38.6354	0.78639	2.17466	3.2719	1.71013	0.0296556	0.457613	Up	6.64904	2.97404	3.88098	2.263	1.70568	19.3721	10.7782	12.8297	11.7022	1.03821	5046	proprotein convertase subtilisin/kexin type 6	GO:0004175,GO:0004252,GO:0005515,GO:0005576,GO:0005615,GO:0005783,GO:0005796,GO:0005886,GO:0008201,GO:0009100,GO:0009986,GO:0016020,GO:0016485,GO:0016486,GO:0030510,GO:0032455,GO:0032902,GO:0032940,GO:0048406,GO:0051004,GO:0062023,GO:0070268	endopeptidase activity|serine-type endopeptidase activity|protein binding|extracellular region|extracellular space|endoplasmic reticulum|Golgi lumen|plasma membrane|heparin binding|glycoprotein metabolic process|cell surface|membrane|protein processing|peptide hormone processing|regulation of BMP signaling pathway|nerve growth factor processing|nerve growth factor production|secretion by cell|ner…	0	0	0
COLGALT1	67.8976	0.533571	2.99411	3.02633	1.59757	0.0027525	0.110818	Up	17.1184	10.911	7.79364	6.99149	9.16921	48.6278	28.304	19.8185	40.6728	18.5014	79709	collagen beta(1-O)galactosyltransferase 1	GO:0005788,GO:0016020,GO:0018215,GO:0050211,GO:1904028	endoplasmic reticulum lumen|membrane|protein phosphopantetheinylation|procollagen galactosyltransferase activity|positive regulation of collagen fibril organization	hsa00310,hsa00514	Lysine degradation|Other types of O-glycan biosynthesis	0
VSIG4	12.4357	0.706779	2.21952	2.96639	1.56871	0.0264514	0.437364	Up	3.58473	2.10447	3.29549	2.13511	7.06799	6.854	7.11834	9.61252	21.2931	5.28099	11326	V-set and immunoglobulin domain containing 4	GO:0001851,GO:0005515,GO:0006957,GO:0016021,GO:0032703,GO:0032991,GO:0042130,GO:0043031,GO:0045957	complement component C3b binding|protein binding|complement activation, alternative pathway|integral component of membrane|negative regulation of interleukin-2 production|protein-containing complex|negative regulation of T cell proliferation|negative regulation of macrophage activation|negative regulation of complement activation, alternative pathway	hsa04610	Complement and coagulation cascades	0
P4HB	284.34	0.441034	3.54431	2.95501	1.56316	0.000393642	0.0299125	Up	97.6224	69.3275	20.2651	49.7047	169.477	256.326	127.746	173.579	146.526	530.257	5034	prolyl 4-hydroxylase subunit beta	GO:0003723,GO:0003756,GO:0003779,GO:0004656,GO:0005178,GO:0005515,GO:0005576,GO:0005783,GO:0005788,GO:0005793,GO:0005829,GO:0005856,GO:0005925,GO:0006457,GO:0009897,GO:0015037,GO:0016222,GO:0016972,GO:0018215,GO:0018401,GO:0030027,GO:0032991,GO:0034378,GO:0034379,GO:0034975,GO:0034976,GO:0035722,GO:0038155,GO:0042470,GO:0043687,GO:0044267,GO:0045785,GO:0046598,GO:0046982,GO:0055114,GO:0070062,GO:…	RNA binding|protein disulfide isomerase activity|actin binding|procollagen-proline 4-dioxygenase activity|integrin binding|protein binding|extracellular region|endoplasmic reticulum|endoplasmic reticulum lumen|endoplasmic reticulum-Golgi intermediate compartment|cytosol|cytoskeleton|focal adhesion|protein folding|external side of plasma membrane|peptide disulfide oxidoreductase activity|procollag…	hsa04141	Protein processing in endoplasmic reticulum	0
LGALS3BP	196.693	0.378027	3.54197	2.52969	1.33896	0.000397146	0.0299125	Up	72.5253	59.5054	37.4871	38.513	129.243	171.843	115.015	82.2691	128.028	431.402	3959	galectin 3 binding protein	GO:0002576,GO:0005044,GO:0005515,GO:0005576,GO:0005615,GO:0006897,GO:0006968,GO:0007155,GO:0007165,GO:0016020,GO:0031089,GO:0062023,GO:0070062,GO:0072562	platelet degranulation|scavenger receptor activity|protein binding|extracellular region|extracellular space|endocytosis|cellular defense response|cell adhesion|signal transduction|membrane|platelet dense granule lumen|collagen-containing extracellular matrix|extracellular exosome|blood microparticle	0	0	0
RARRES2	78.5758	0.521737	2.5102	2.47884	1.30967	0.0120662	0.287213	Up	99.1283	65.6557	52.9644	54.5004	102.75	305.474	63.4512	257.484	134.203	143.015	5919	retinoic acid receptor responder 2	GO:0001523,GO:0001934,GO:0002576,GO:0003084,GO:0005102,GO:0005515,GO:0005576,GO:0005615,GO:0006935,GO:0006954,GO:0008286,GO:0010759,GO:0014823,GO:0019732,GO:0030154,GO:0031012,GO:0031089,GO:0045087,GO:0045600,GO:0048566,GO:0050829,GO:0050830,GO:0050921,GO:0050994,GO:0061760,GO:0061771,GO:0062023	retinoid metabolic process|positive regulation of protein phosphorylation|platelet degranulation|positive regulation of systemic arterial blood pressure|signaling receptor binding|protein binding|extracellular region|extracellular space|chemotaxis|inflammatory response|insulin receptor signaling pathway|positive regulation of macrophage chemotaxis|response to activity|antifungal humoral response|…	0	0	0
UBE2L6	31.5782	0.506392	2.0426	2.0482	1.03435	0.0410924	0.542764	Up	32.4122	17.2983	10.8353	12.2851	29.2073	48.2899	38.4501	10.535	56.3966	58.2514	9246	ubiquitin conjugating enzyme E2 L6	GO:0000151,GO:0000209,GO:0004842,GO:0005515,GO:0005634,GO:0005654,GO:0005829,GO:0006464,GO:0006511,GO:0018215,GO:0019985,GO:0031625,GO:0032020,GO:0032480,GO:0042296,GO:0043130,GO:0044267,GO:0061631	ubiquitin ligase complex|protein polyubiquitination|ubiquitin-protein transferase activity|protein binding|nucleus|nucleoplasm|cytosol|cellular protein modification process|ubiquitin-dependent protein catabolic process|protein phosphopantetheinylation|translesion synthesis|ubiquitin protein ligase binding|ISG15-protein conjugation|negative regulation of type I interferon production|ISG15 transfer…	hsa04120,hsa05012,hsa05022	Ubiquitin mediated proteolysis|Parkinson disease|Pathways of neurodegeneration - multiple diseases	0
PLOD3	34.9016	0.45467	2.25764	2.03705	1.02648	0.0239683	0.41521	Up	17.0516	10.4108	5.01625	3.24997	17.8134	14.9041	17.8007	17.0704	23.4082	36.7242	8985	procollagen-lysine,2-oxoglutarate 5-dioxygenase 3	GO:0001701,GO:0001886,GO:0005506,GO:0005515,GO:0005615,GO:0005783,GO:0005788,GO:0005789,GO:0005791,GO:0005794,GO:0005802,GO:0006493,GO:0008104,GO:0008475,GO:0017185,GO:0018215,GO:0021915,GO:0030199,GO:0031418,GO:0032870,GO:0032963,GO:0033823,GO:0042311,GO:0046947,GO:0048730,GO:0050211,GO:0055114,GO:0060425,GO:0062023,GO:0070062,GO:0070831	in utero embryonic development|endothelial cell morphogenesis|iron ion binding|protein binding|extracellular space|endoplasmic reticulum|endoplasmic reticulum lumen|endoplasmic reticulum membrane|rough endoplasmic reticulum|Golgi apparatus|trans-Golgi network|protein O-linked glycosylation|protein localization|procollagen-lysine 5-dioxygenase activity|peptidyl-lysine hydroxylation|protein phospho…	hsa00310,hsa00514	Lysine degradation|Other types of O-glycan biosynthesis	0

## Sheet: KEGG
Term_ID	Term_description	ListHit	ListTotal	PopHit	PopTotal	GeneRatio	BgRatio	Enrichment_score	GeneIds	GeneSymbols	p-value	FDR_bh	Classification_level1
path:hsa05230	Central carbon metabolism in cancer	10	200	65	7246	0.05	0.00897047	5.57385	3091;5163;5315;6513;9123;8140;2539;6514;3099;1956	HIF1A;PDK1;PKM;SLC2A1;SLC16A3;SLC7A5;G6PD;SLC2A2;HK2;EGFR	9.77162e-06	0.00220869	Human Diseases
path:hsa04066	HIF-1 signaling pathway	12	200	100	7246	0.06	0.0138007	4.3476	2026;1026;3162;3091;112399;5163;7422;6513;1978;3099;2597;1956	ENO2;CDKN1A;HMOX1;HIF1A;EGLN3;PDK1;VEGFA;SLC2A1;EIF4EBP1;HK2;GAPDH;EGFR	1.75293e-05	0.00220869	Environmental Information Processing
path:hsa05206	MicroRNAs in cancer	14	200	150	7246	0.07	0.0207011	3.38147	3678;1026;8091;7431;7422;6541;1869;960;1591;1029;113130;3162;1956;5292	ITGA5;CDKN1A;HMGA2;VIM;VEGFA;SLC7A1;E2F1;CD44;CYP24A1;CDKN2A;CDCA5;HMOX1;EGFR;PIM1	6.22498e-05	0.00522899	Human Diseases
path:hsa04215	Apoptosis - multiple species	3	200	33	7246	0.015	0.00455424	3.29364	330;56616;317	BIRC3;DIABLO;APAF1	0.06167	0.426908	Cellular Processes
path:hsa05211	Renal cell carcinoma	6	200	69	7246	0.03	0.0095225	3.15043	1026;3091;112399;7422;6513;7040	CDKN1A;HIF1A;EGLN3;VEGFA;SLC2A1;TGFB1	0.0116152	0.24392	Human Diseases
path:hsa04610	Complement and coagulation cascades	6	200	79	7246	0.03	0.0109026	2.75165	11326;3687;713;5345;10544;718	VSIG4;ITGAX;C1QB;SERPINF2;PROCR;C3	0.0215042	0.301058	Organismal Systems
path:hsa04216	Ferroptosis	3	200	40	7246	0.015	0.00552029	2.71725	3162;23516;55240	HMOX1;SLC39A14;STEAP3	0.0973217	0.561176	Cellular Processes
path:hsa01524	Platinum drug resistance	5	200	71	7246	0.025	0.00979851	2.55141	1026;330;1244;1029;317	CDKN1A;BIRC3;ABCC2;CDKN2A;APAF1	0.0457669	0.403653	Human Diseases
path:hsa04115	p53 signaling pathway	5	200	72	7246	0.025	0.00993652	2.51597	1026;55240;1029;3486;317	CDKN1A;STEAP3;CDKN2A;IGFBP3;APAF1	0.0481265	0.403653	Cellular Processes
path:hsa04064	NF-kappa B signaling pathway	6	200	93	7246	0.03	0.0128347	2.33742	8717;330;84433;958;3383;8740	TRADD;BIRC3;CARD11;CD40;ICAM1;TNFSF14	0.0431286	0.403653	Environmental Information Processing
path:hsa04621	NOD-like receptor signaling pathway	10	200	167	7246	0.05	0.0230472	2.16946	10135;330;4938;114548;5027;3428;10616;6772;4940;115362	NAMPT;BIRC3;OAS1;NLRP3;P2RX7;IFI16;RBCK1;STAT1;OAS3;GBP5	0.0169839	0.28533	Organismal Systems
path:hsa04210	Apoptosis	8	200	135	7246	0.04	0.018631	2.14696	8717;8739;2353;330;10376;84790;317;56616	TRADD;HRK;FOS;BIRC3;TUBA1B;TUBA1C;APAF1;DIABLO	0.0328976	0.394771	Cellular Processes
path:hsa05205	Proteoglycans in cancer	10	200	198	7246	0.05	0.0273254	1.8298	3678;2335;1026;3091;7422;960;7040;857;1956;858	ITGA5;FN1;CDKN1A;HIF1A;VEGFA;CD44;TGFB1;CAV1;EGFR;CAV2	0.047073	0.403653	Human Diseases
path:hsa04512	ECM-receptor interaction	4	200	82	7246	0.02	0.0113166	1.76732	2335;3678;3909;960	FN1;ITGA5;LAMA3;CD44	0.190251	0.614659	Environmental Information Processing
path:hsa04141	Protein processing in endoplasmic reticulum	1	200	164	7246	0.005	0.0226332	0.220915	5034	P4HB	0.990376	0.995714	Genetic Information Processing

## Sheet: GO
Term_ID	Term_description	ListHit	ListTotal	PopHit	PopTotal	GeneRatio	BgRatio	Enrichment_score	GeneIds	GeneSymbols	p-value	FDR_bh	Category
GO:0016021	integral component of membrane	76	272	2780	14857	0.279412	0.187117	1.49324	89832;2212;11326;57462;6676;79838;51303;23670;22986;54437;79690;121457;7112;968;23516;84749;57834;55638;84929;5798;51330;340745;7399;196446;57282;10859;960;50515;51537;84699;203260;2014;140885;54346;6319;284114;133308;81831;6810;50651;60401;80270;79888;54209;91749;25851;23596;64101;54210;374882;84631;148229;517;768;8740;3111;121260;8744;55784;29850;126014;124222;2804;11119;84109;26470;53833;10184…	CHRFAM7A;FCGR2A;VSIG4;MYORG;SPAG4;TMC5;FKBP11;CEMIP2;SORCS3;SEMA5B;GAL3ST4;IKBIP;TMPO;CD68;SLC39A14;USP30;CYP4F11;SYBU;FIBCD1;PTPRN;TNFRSF12A;LRIT2;USH2A;MYRFL;SLC4A10;LILRB1;CD44;CHST11;MTFP1;CREB3L3;CCDC107;EMP3;SIRPA;UNC93A;SCD;TMEM102;SLC9B2;NETO2;STX4;SLC45A1;EDA2R;HSD3B7;LPCAT1;TREM2;MFSD4B;TECPR1;OPN3;LRRC4;TREM1;TMEM205;SLITRK2;ATP8B3;ATP5MC2;CA9;TNFSF14;HLA-DOA;SLC15A4;TNFSF9;MCTP2;TRPM5…	0.000115513	0.0139193	cellular_component
GO:0071456	cellular response to hypoxia	6	247	56	13332	0.0242915	0.00420042	5.78311	5034;3777;7422;64506;6781;8614	P4HB;KCNK3;VEGFA;CPEB1;STC1;STC2	0.000569233	0.172478	biological_process
GO:0015037	peptide disulfide oxidoreductase activity	2	237	7	12391	0.00843882	0.000564926	14.9379	10954;5034	PDIA5;P4HB	0.00718048	0.234562	molecular_function
GO:0009897	external side of plasma membrane	5	272	89	14857	0.0183824	0.00599044	3.06861	3678;5034;349667;10859;22871	ITGA5;P4HB;RTN4RL2;LILRB1;NLGN1	0.0236883	0.395945	cellular_component
GO:0070062	extracellular exosome	47	272	1967	14857	0.172794	0.132396	1.30514	2171;2212;11326;3959;79838;23670;79690;26986;858;5169;6472;116285;2026;23043;57016;140465;3626;349667;53347;140885;3241;970;6187;6810;3909;10376;6175;27132;4666;84433;30846;8985;97;1645;374882;5912;4653;949;5034;126014;6448;684;5345;8140;81539;51365;5919	FABP5;FCGR2A;VSIG4;LGALS3BP;TMC5;CEMIP2;GAL3ST4;PABPC1;CAV2;ENPP3;SHMT2;ACSM1;ENO2;TNIK;AKR1B10;MYL6B;INHBC;RTN4RL2;UBASH3A;SIRPA;HPCAL1;CD70;RPS2;STX4;LAMA3;TUBA1B;RPLP0;CPNE7;NACA;CARD11;EHD2;PLOD3;ACYP1;AKR1C1;TMEM205;RAP2B;MYOC;SCARB1;P4HB;OSCAR;SGSH;BST2;SERPINF2;SLC7A5;SLC38A1;PLA1A;RARRES2	0.0324473	0.402377	cellular_component
GO:0031012	extracellular matrix	7	272	176	14857	0.0257353	0.0118463	2.17244	3959;5034;3909;8985;5046;4653;5919	LGALS3BP;P4HB;LAMA3;PLOD3;PCSK6;MYOC;RARRES2	0.043387	0.402377	cellular_component
GO:0003756	protein disulfide isomerase activity	2	237	18	12391	0.00843882	0.00145267	5.80919	10954;5034	PDIA5;P4HB	0.0455811	0.430454	molecular_function
GO:0005576	extracellular region	29	272	1153	14857	0.106618	0.0776065	1.37382	7349;2171;11247;3959;283848;4885;23780;4909;3626;349667;10437;10859;5228;3909;259307;54209;5919;4938;54210;27299;51129;5034;8542;51365;126014;163175;5345;5046;64866	UCN;FABP5;NXPH4;LGALS3BP;CES4A;NPTX2;APOL2;NTF4;INHBC;RTN4RL2;IFI30;LILRB1;PGF;LAMA3;IL4I1;TREM2;RARRES2;OAS1;TREM1;ADAMDEC1;ANGPTL4;P4HB;APOL1;PLA1A;OSCAR;LGI4;SERPINF2;PCSK6;CDCP1	0.0502662	0.402377	cellular_component
GO:0044267	cellular protein metabolic process	5	247	109	13332	0.0202429	0.00817582	2.47595	5034;8542;135;8614;9246	P4HB;APOL1;ADORA2A;STC2;UBE2L6	0.0519784	0.362027	biological_process
GO:0035722	interleukin-12-mediated signaling pathway	2	247	20	13332	0.00809717	0.00150015	5.39757	6175;5034	RPLP0;P4HB	0.0521795	0.362027	biological_process
GO:0005788	endoplasmic reticulum lumen	7	272	189	14857	0.0257353	0.0127213	2.02301	5034;8542;283208;79709;10954;8614;91522	P4HB;APOL1;P4HA3;COLGALT1;PDIA5;STC2;COL23A1	0.0592988	0.40905	cellular_component
GO:0034599	cellular response to oxidative stress	3	247	50	13332	0.0121457	0.00375038	3.23854	4929;5831;5034	NR4A2;PYCR1;P4HB	0.0652021	0.362027	biological_process
GO:0046598	positive regulation of viral entry into host cell	1	247	5	13332	0.00404858	0.000375038	10.7951	5034	P4HB	0.0892777	0.362027	biological_process
GO:0034976	response to endoplasmic reticulum stress	3	247	58	13332	0.0121457	0.00435044	2.79185	57761;10954;5034	TRIB3;PDIA5;P4HB	0.0923896	0.362027	biological_process
GO:0034663	endoplasmic reticulum chaperone complex	1	272	7	14857	0.00367647	0.000471158	7.80305	5034	P4HB	0.12135	0.451423	cellular_component
GO:0034379	very-low-density lipoprotein particle assembly	1	247	9	13332	0.00404858	0.000675068	5.9973	5034	P4HB	0.154948	0.362027	biological_process
GO:0019899	enzyme binding	6	237	203	12391	0.0253165	0.0163829	1.5453	5034;135;151636;57580;8614;6187	P4HB;ADORA2A;DTX3L;PREX1;STC2;RPS2	0.19374	0.434561	molecular_function
GO:0005925	focal adhesion	7	272	264	14857	0.0257353	0.0177694	1.44829	3678;23603;5034;6175;6128;26986;6187	ITGA5;CORO1C;P4HB;RPLP0;RPL6;PABPC1;RPS2	0.210823	0.4723	cellular_component
GO:0005783	endoplasmic reticulum	16	272	712	14857	0.0588235	0.0479235	1.22745	3678;4653;5034;79888;3909;55784;6175;4938;23382;121457;84699;60561;8985;6319;5046;8614	ITGA5;MYOC;P4HB;LPCAT1;LAMA3;MCTP2;RPLP0;OAS1;AHCYL2;IKBIP;CREB3L3;RINT1;PLOD3;SCD;PCSK6;STC2	0.23348	0.493585	cellular_component
GO:0045454	cell redox homeostasis	2	247	52	13332	0.00809717	0.00390039	2.07599	10954;5034	PDIA5;P4HB	0.2506	0.403893	biological_process
